# Supplementary material for: RedRibbon: A new rank–rank hypergeometric overlap for gene and transcript expression signatures
Source: Life Sci Alliance. 2023 Dec 8;7(2):e202302203. doi: 10.26508/lsa.202302203 (PMC10709657; doi:10.26508/lsa.202302203)
Supplement: Supplementary file 1 [file LSA-2023-02203_Supplemental_Data_1.xlsx]

## Sheet: metadata.tsv
Sheet	Description
de-t2d-full.tsv	Gene-level differential analysis: T2D vs CTL
de-d8pg.tsv	Gene-level differential analysis: D8PG vs CTL
HI-18h_IFNa_vs_CTL-DET.csv	Transcript-level differential analysis: IFNa-treated Human Islets vs CTL
endoC-24h_IFNa_vs_CTL-DET.csv	Transcript-level differential analysis: IFNa-treated endoC vs CTL
endoC_siRNA_SRSF6KD_vs_CTL-DET.csv	Transcript-level differential analysis: SRSF6 siRNA knockdown vs CTL
HI-18h_IFNa_vs_CTL-DEG.csv	Gene-level differential analysis: IFNa-treated Human Islets vs CTL
endoC-24h_IFNa_vs_CTL-DEG.csv	Gene-level differential analysis: IFNa-treated endoC vs CTL
endoC_siRNA_SRSF6KD_vs_CTL-DEG.csv	Gene-level differential analysis: SRSF6 siRNA knockdown endoC vs CTL
endoc-hi-ifna-{DIRECTION}.tsv	Transcript-level pathway enrichment for RedRibbon EndoC <-> human islets both treated with IFNa
endoc-kd-ifna-{DIRECTION}.tsv	Transcript-level pathway enrichment for RedRibbon SRSF6 siRNA knockdown EndoC <-> IFNa-treated endoC
gene-hi-ifna-{DIRECTION}.tsv	Gene-level pathway enrichment for RedRibbon EndoC <-> human islets both treated with IFNa
gene-kd-ifna-{DIRECTION}.tsv	Gene-level pathway enrichment for RedRibbon SRSF6 siRNA knockdown EndoC <-> IFNa-treated endoC
T2D-D8PG-{ALGORITHM}-{DIRECTION}.tsv	Gene-level pathway enrichment for T2D <-> D8PG with algorithm either RRHO or RedRibbon

## Sheet: de-t2d-full.tsv
Id	baseMean	log2FoldChange	lfcSE	stat	pvalue	padj	gene_id	ensembl_id	short_id	description	biotype	analysis_id	seq_region_id	seq_region_start	seq_region_end	seq_region_strand	display_xref_id	source	is_current	canonical_transcript_id	version	created_date	modified_date
ENSG00000087128	18.7888	-2.56063	0.421588	-6.07376	1.24949e-09	2.1896e-05	277893	ENSG00000087128	TMPRSS11E	transmembrane serine protease 11E [Source:HGNC Symbol;Acc:HGNC:24465]	protein_coding	8353	131552	68447449	68497604	1	10229706	ensembl_havana	1	970389	9	1209467861	1433185025
ENSG00000060656	681.342	-0.718542	0.121875	-5.89572	3.73051e-09	3.26867e-05	288380	ENSG00000060656	PTPRU	protein tyrosine phosphatase, receptor type U [Source:HGNC Symbol;Acc:HGNC:9683]	protein_coding	8353	131550	29236516	29326813	1	10207185	ensembl_havana	1	1013782	19	1209467861	1433185025
ENSG00000134853	421.131	0.85853	0.163367	5.25523	1.47842e-07	0.000546388	285957	ENSG00000134853	PDGFRA	platelet derived growth factor receptor alpha [Source:HGNC Symbol;Acc:HGNC:8803]	protein_coding	8353	131552	54229097	54298247	1	10201621	ensembl_havana	1	1002449	11	1209467861	1433185025
ENSG00000137731	15026.4	-0.78351	0.150794	-5.19588	2.03754e-07	0.000546388	292826	ENSG00000137731	FXYD2	FXYD domain containing ion transport regulator 2 [Source:HGNC Symbol;Acc:HGNC:4026]	protein_coding	8353	131556	117800844	117828698	-1	10168519	ensembl_havana	1	1030208	13	1209467861	1433185025
ENSG00000151834	21.3224	-2.33887	0.445427	-5.25084	1.51411e-07	0.000546388	280480	ENSG00000151834	GABRA2	gamma-aminobutyric acid type A receptor alpha2 subunit [Source:HGNC Symbol;Acc:HGNC:4076]	protein_coding	8353	131552	46248427	46475230	-1	10168702	ensembl_havana	1	980668	15	1209467861	1433185025
ENSG00000186188	155.499	-1.29045	0.246712	-5.23058	1.68976e-07	0.000546388	296957	ENSG00000186188	FFAR4	free fatty acid receptor 4 [Source:HGNC Symbol;Acc:HGNC:19061]	protein_coding	8353	131544	93566665	93604480	1	10167074	ensembl_havana	1	1047041	10	1209467861	1433185025
ENSG00000204525	1599.07	-2.764	0.533274	-5.18308	2.18256e-07	0.000546388	300092	ENSG00000204525	HLA-C	major histocompatibility complex, class I, C [Source:HGNC Symbol;Acc:HGNC:4933]	protein_coding	8353	131555	31268749	31272130	-1	10173453	ensembl_havana	1	1059755	16	1141948800	1485345725
ENSG00000121351	52036.9	-1.79647	0.350356	-5.12756	2.9352e-07	0.000642956	281227	ENSG00000121351	IAPP	islet amyloid polypeptide [Source:HGNC Symbol;Acc:HGNC:5329]	protein_coding	8353	131546	21354959	21379978	1	10175082	ensembl_havana	1	982999	7	1209467861	1433185025
ENSG00000136943	244.224	-1.09018	0.213612	-5.10354	3.33359e-07	0.000649086	309681	ENSG00000136943	CTSV	cathepsin V [Source:HGNC Symbol;Acc:HGNC:2538]	protein_coding	8353	131540	97029679	97039643	-1	10156153	ensembl_havana	1	1098358	10	1209467861	1433185025
ENSG00000137285	272.764	-0.71349	0.142466	-5.00815	5.4956e-07	0.00096305	288169	ENSG00000137285	TUBB2B	tubulin beta 2B class IIb [Source:HGNC Symbol;Acc:HGNC:30829]	protein_coding	8353	131555	3224261	3231730	-1	10232979	ensembl_havana	1	1011768	9	1209467861	1360689698
ENSG00000169174	75.7308	-1.0798	0.222387	-4.85551	1.20077e-06	0.00191293	290422	ENSG00000169174	PCSK9	proprotein convertase subtilisin/kexin type 9 [Source:HGNC Symbol;Acc:HGNC:20001]	protein_coding	8353	131550	55039548	55064852	1	10201411	ensembl_havana	1	1020959	10	1209467861	1402310947
ENSG00000125538	495.963	1.25025	0.262689	4.75943	1.94144e-06	0.00283515	295254	ENSG00000125538	IL1B	interleukin 1 beta [Source:HGNC Symbol;Acc:HGNC:5992]	protein_coding	8353	131545	112829751	112836903	-1	10176215	ensembl_havana	1	1040367	11	1209467861	1433185025
ENSG00000132965	329.248	1.0119	0.214721	4.71261	2.44567e-06	0.00329676	306983	ENSG00000132965	ALOX5AP	arachidonate 5-lipoxygenase activating protein [Source:HGNC Symbol;Acc:HGNC:436]	protein_coding	8353	131541	30713478	30764426	1	10141632	ensembl_havana	1	1087227	9	1209467861	1433185025
ENSG00000131094	303.61	-1.21598	0.259652	-4.68313	2.82531e-06	0.00347139	303241	ENSG00000131094	C1QL1	complement C1q like 1 [Source:HGNC Symbol;Acc:HGNC:24182]	protein_coding	8353	131554	44959693	44968071	-1	10147105	ensembl_havana	1	1072282	3	1209467861	1345485522
ENSG00000163581	374.591	-1.51413	0.324032	-4.67279	2.9714e-06	0.00347139	266997	ENSG00000163581	SLC2A2	solute carrier family 2 member 2 [Source:HGNC Symbol;Acc:HGNC:11006]	protein_coding	8353	131551	170996348	171026750	-1	10219848	ensembl_havana	1	927454	13	1209467861	1433185025
ENSG00000183734	20.6085	-1.68616	0.362215	-4.65514	3.23753e-06	0.00354591	261087	ENSG00000183734	ASCL2	achaete-scute family bHLH transcription factor 2 [Source:HGNC Symbol;Acc:HGNC:739]	protein_coding	8353	131556	2268495	2270952	-1	10144045	ensembl_havana	1	904265	4	1209467861	1249482436
ENSG00000225449	35.0991	-2.30198	0.496201	-4.6392	3.49761e-06	0.00360542	273573	ENSG00000225449	AC079776.7	RAB6C antisense RNA 1 [Source:HGNC Symbol;Acc:HGNC:49278]	transcribed_unprocessed_pseudogene	8354	131545	129966592	129980466	-1	10207623	havana	1	952848	3	1242726437	1407950945
ENSG00000128683	234.346	0.71083	0.153937	4.61766	3.88087e-06	0.00377825	309374	ENSG00000128683	GAD1	glutamate decarboxylase 1 [Source:HGNC Symbol;Acc:HGNC:4092]	protein_coding	8353	131545	170813213	170861151	1	10168767	ensembl_havana	1	1097661	13	1209467861	1433185025
ENSG00000182752	554.006	0.939742	0.204091	4.60453	4.13406e-06	0.00381291	302116	ENSG00000182752	PAPPA	pappalysin 1 [Source:HGNC Symbol;Acc:HGNC:8602]	protein_coding	8353	131540	116153804	116402322	1	10200605	ensembl_havana	1	1067491	9	1209467861	1402310947
ENSG00000176533	242.697	-0.774999	0.168716	-4.59351	4.35862e-06	0.00381902	293772	ENSG00000176533	GNG7	G protein subunit gamma 7 [Source:HGNC Symbol;Acc:HGNC:4410]	protein_coding	8353	131537	2511219	2702709	-1	10170400	ensembl_havana	1	1034288	12	1209467861	1433185025
ENSG00000090104	221.258	0.99062	0.21671	4.57118	4.84981e-06	0.00386309	285447	ENSG00000090104	RGS1	regulator of G protein signaling 1 [Source:HGNC Symbol;Acc:HGNC:9991]	protein_coding	8353	131550	192575727	192580031	1	10209432	ensembl_havana	1	1000149	11	1209467861	1433185025
ENSG00000168032	1999.98	-0.714166	0.156011	-4.57767	4.70179e-06	0.00386309	267255	ENSG00000168032	ENTPD3	ectonucleoside triphosphate diphosphohydrolase 3 [Source:HGNC Symbol;Acc:HGNC:3365]	protein_coding	8353	131551	40387156	40428744	1	10163699	ensembl_havana	1	928716	9	1209467861	1530117052
ENSG00000111961	608.136	0.364731	0.0808096	4.51347	6.37764e-06	0.00465674	300201	ENSG00000111961	SASH1	SAM and SH3 domain containing 1 [Source:HGNC Symbol;Acc:HGNC:19182]	protein_coding	8353	131555	148272304	148552050	1	10217417	ensembl_havana	1	1059629	17	1209467861	1464969949
ENSG00000162892	2626.58	1.6232	0.358964	4.52192	6.12818e-06	0.00465674	296491	ENSG00000162892	IL24	interleukin 24 [Source:HGNC Symbol;Acc:HGNC:11346]	protein_coding	8353	131550	206897443	206904139	1	10176489	ensembl_havana	1	1045261	15	1209467861	1433185025
ENSG00000101605	409.082	0.85235	0.191884	4.44201	8.91221e-06	0.00578436	279692	ENSG00000101605	MYOM1	myomesin 1 [Source:HGNC Symbol;Acc:HGNC:7613]	protein_coding	8353	131548	3066807	3220108	-1	10193994	ensembl_havana	1	977243	12	1209467861	1433185025
ENSG00000105552	910.582	-0.377303	0.0848886	-4.44468	8.8021e-06	0.00578436	296844	ENSG00000105552	BCAT2	branched chain amino acid transaminase 2 [Source:HGNC Symbol;Acc:HGNC:977]	protein_coding	8353	131537	48795062	48811029	-1	10145625	ensembl_havana	1	1047867	14	1209467861	1433185025
ENSG00000120693	451.974	-0.861822	0.193556	-4.45256	8.4851e-06	0.00578436	262937	ENSG00000120693	SMAD9	SMAD family member 9 [Source:HGNC Symbol;Acc:HGNC:6774]	protein_coding	8353	131541	36844831	36920765	-1	10221508	ensembl_havana	1	911579	13	1209467861	1433185025
ENSG00000106331	44.425	-1.82357	0.412992	-4.41552	1.00769e-05	0.00608924	305664	ENSG00000106331	PAX4	paired box 4 [Source:HGNC Symbol;Acc:HGNC:8618]	protein_coding	8353	131559	127610292	127618114	-1	10200828	ensembl_havana	1	1082487	15	1209467861	1485345725
ENSG00000185338	123.38	0.940489	0.212772	4.42018	9.86178e-06	0.00608924	283721	ENSG00000185338	SOCS1	suppressor of cytokine signaling 1 [Source:HGNC Symbol;Acc:HGNC:19383]	protein_coding	8353	131549	11254405	11256200	-1	10223276	ensembl_havana	1	993044	5	1209467861	1516209124
ENSG00000104081	1424.93	0.496202	0.112867	4.39635	1.10088e-05	0.00615487	283976	ENSG00000104081	BMF	Bcl2 modifying factor [Source:HGNC Symbol;Acc:HGNC:24132]	protein_coding	8353	131558	40087890	40108892	-1	10146114	ensembl_havana	1	994181	13	1209467861	1433185025
ENSG00000138061	1522.8	1.01161	0.229711	4.40383	1.06355e-05	0.00615487	289045	ENSG00000138061	CYP1B1	cytochrome P450 family 1 subfamily B member 1 [Source:HGNC Symbol;Acc:HGNC:2597]	protein_coding	8353	131545	38066973	38109902	-1	10156614	ensembl_havana	1	1015399	11	1402310947	1433185025
ENSG00000139515	971.111	-0.815324	0.185778	-4.38869	1.14033e-05	0.00615487	291547	ENSG00000139515	PDX1	pancreatic and duodenal homeobox 1 [Source:HGNC Symbol;Acc:HGNC:6107]	protein_coding	8353	131541	27920020	27926231	1	10201761	ensembl_havana	1	1025052	5	1209467861	1311006956
ENSG00000165186	54.8552	1.35321	0.30859	4.38515	1.15904e-05	0.00615487	280223	ENSG00000165186	PTCHD1	patched domain containing 1 [Source:HGNC Symbol;Acc:HGNC:26392]	protein_coding	8353	131539	23334016	23404372	1	10206837	ensembl_havana	1	978976	11	1209467861	1485345725
ENSG00000182759	577.115	-1.33707	0.305756	-4.37301	1.22547e-05	0.00631619	281035	ENSG00000182759	MAFA	MAF bZIP transcription factor A [Source:HGNC Symbol;Acc:HGNC:23145]	protein_coding	8353	131560	143419182	143430406	-1	10185385	ensembl_havana	1	982225	3	1209467861	1288625515
ENSG00000079112	270.259	-1.32395	0.304058	-4.35426	1.33514e-05	0.00668487	268188	ENSG00000079112	CDH17	cadherin 17 [Source:HGNC Symbol;Acc:HGNC:1756]	protein_coding	8353	131560	94127171	94217303	-1	10151394	ensembl_havana	1	932205	9	1209467861	1433185025
ENSG00000106483	44.9497	1.58733	0.368127	4.3119	1.61859e-05	0.00737193	260023	ENSG00000106483	SFRP4	secreted frizzled related protein 4 [Source:HGNC Symbol;Acc:HGNC:10778]	protein_coding	8353	131559	37905932	38025695	-1	10218989	ensembl_havana	1	900478	11	1209467861	1433185025
ENSG00000118804	571.647	-0.46899	0.10881	-4.31016	1.63137e-05	0.00737193	278433	ENSG00000118804	STBD1	starch binding domain 1 [Source:HGNC Symbol;Acc:HGNC:24854]	protein_coding	8353	131552	76306026	76311599	1	10225115	ensembl_havana	1	972279	8	1209467861	1402310947
ENSG00000121898	35.3031	1.46652	0.340346	4.30891	1.64064e-05	0.00737193	290410	ENSG00000121898	CPXM2	carboxypeptidase X, M14 family member 2 [Source:HGNC Symbol;Acc:HGNC:26977]	protein_coding	8353	131544	123706207	123940267	-1	10155123	ensembl_havana	1	1021005	12	1209467861	1433185025
ENSG00000166501	24.0466	1.61845	0.375121	4.31446	1.59993e-05	0.00737193	278063	ENSG00000166501	PRKCB	protein kinase C beta [Source:HGNC Symbol;Acc:HGNC:9395]	protein_coding	8353	131549	23835946	24220611	1	10205715	ensembl_havana	1	971704	13	1209467861	1516209124
ENSG00000164120	197.128	-1.1112	0.25857	-4.29748	1.72752e-05	0.00756825	268832	ENSG00000164120	HPGD	15-hydroxyprostaglandin dehydrogenase [Source:HGNC Symbol;Acc:HGNC:5154]	protein_coding	8353	131552	174490177	174523154	-1	10174362	ensembl_havana	1	934692	13	1209467861	1433185025
ENSG00000164761	1023.34	-0.778504	0.181904	-4.27976	1.87097e-05	0.00799679	266959	ENSG00000164761	TNFRSF11B	TNF receptor superfamily member 11b [Source:HGNC Symbol;Acc:HGNC:11909]	protein_coding	8353	131560	118923557	118952200	-1	10229869	ensembl_havana	1	927204	8	1209467861	1433185025
ENSG00000176928	2247.42	-0.493619	0.116157	-4.24959	2.14165e-05	0.00893578	281623	ENSG00000176928	GCNT4	glucosaminyl (N-acetyl) transferase 4, core 2 [Source:HGNC Symbol;Acc:HGNC:17973]	protein_coding	8353	131542	75025346	75030899	-1	10169381	ensembl_havana	1	984531	5	1209467861	1402310947
ENSG00000138207	2886.95	-1.12889	0.266619	-4.2341	2.29473e-05	0.00935183	296919	ENSG00000138207	RBP4	retinol binding protein 4 [Source:HGNC Symbol;Acc:HGNC:9922]	protein_coding	8353	131544	93591687	93601744	-1	10208813	ensembl_havana	1	1046913	13	1209467861	1464969949
ENSG00000147003	909.63	-0.58312	0.138983	-4.19563	2.72109e-05	0.0103717	262721	ENSG00000147003	TMEM27	collectrin, amino acid transport regulator [Source:HGNC Symbol;Acc:HGNC:29437]	protein_coding	8353	131539	15627318	15675012	-1	10153783	ensembl_havana	1	910719	6	1209467861	1530117052
ENSG00000148841	318.834	0.517093	0.122971	4.205	2.61083e-05	0.0103717	311075	ENSG00000148841	ITPRIP	inositol 1,4,5-trisphosphate receptor interacting protein [Source:HGNC Symbol;Acc:HGNC:29370]	protein_coding	8353	131544	104309698	104338448	-1	10177522	ensembl_havana	1	1103749	16	1209467861	1530117052
ENSG00000150787	1973.65	-0.269269	0.0641802	-4.19551	2.72255e-05	0.0103717	267467	ENSG00000150787	PTS	6-pyruvoyltetrahydropterin synthase [Source:HGNC Symbol;Acc:HGNC:9689]	protein_coding	8353	131556	112226365	112269955	1	10207207	ensembl_havana	1	929207	7	1209467861	1433185025
ENSG00000115718	31.5731	-1.01005	0.241122	-4.18896	2.80231e-05	0.0104484	262594	ENSG00000115718	PROC	protein C, inactivator of coagulation factors Va and VIIIa [Source:HGNC Symbol;Acc:HGNC:9451]	protein_coding	8353	131545	127418427	127429246	1	10205870	ensembl_havana	1	910305	17	1209467861	1433185025
ENSG00000101144	61.775	0.930028	0.222678	4.17657	2.95943e-05	0.0106552	259454	ENSG00000101144	BMP7	bone morphogenetic protein 7 [Source:HGNC Symbol;Acc:HGNC:1074]	protein_coding	8353	131538	57168748	57266629	-1	10146156	ensembl_havana	1	898790	12	1209467861	1433185025
ENSG00000101445	55.0043	1.1959	0.287305	4.16248	3.14814e-05	0.0106552	263381	ENSG00000101445	PPP1R16B	protein phosphatase 1 regulatory subunit 16B [Source:HGNC Symbol;Acc:HGNC:15850]	protein_coding	8353	131538	38805705	38923024	1	10205064	ensembl_havana	1	913112	9	1209467861	1433185025
ENSG00000109738	315.013	-0.438619	0.105068	-4.17461	2.98491e-05	0.0106552	261247	ENSG00000109738	GLRB	glycine receptor beta [Source:HGNC Symbol;Acc:HGNC:4329]	protein_coding	8353	131552	157076057	157172090	1	10170103	ensembl_havana	1	905149	10	1209467861	1433185025
ENSG00000154451	70.5706	1.21338	0.291711	4.15952	3.18914e-05	0.0106552	283390	ENSG00000154451	GBP5	guanylate binding protein 5 [Source:HGNC Symbol;Acc:HGNC:19895]	protein_coding	8353	131550	89258950	89272804	-1	10169273	ensembl_havana	1	991849	14	1209467861	1433185025
ENSG00000155926	78.3728	1.17652	0.283002	4.15728	3.22056e-05	0.0106552	289387	ENSG00000155926	SLA	Src like adaptor [Source:HGNC Symbol;Acc:HGNC:10902]	protein_coding	8353	131560	133036724	133103054	-1	10219776	ensembl_havana	1	1016941	13	1209467861	1433185025
ENSG00000158014	331.746	0.800894	0.192854	4.15286	3.2834e-05	0.0106552	302548	ENSG00000158014	SLC30A2	solute carrier family 30 member 2 [Source:HGNC Symbol;Acc:HGNC:11013]	protein_coding	8353	131550	26037252	26046133	-1	10220904	ensembl_havana	1	1069346	14	1209467861	1433185025
ENSG00000250461	72.5919	0.895047	0.215333	4.15656	3.23069e-05	0.0106552	285685	ENSG00000250461	RP11-631M6.2	family with sequence similarity 133, member B (FAM133B) pseudogene	processed_pseudogene	8354	131542	61375112	61375855	1	10603414	havana	1	1001139	1	1268928441	1268928441
ENSG00000113494	544.328	0.744749	0.179852	4.14091	3.45938e-05	0.0110222	302866	ENSG00000113494	PRLR	prolactin receptor [Source:HGNC Symbol;Acc:HGNC:9446]	protein_coding	8353	131542	35048756	35230589	-1	10205809	ensembl_havana	1	1071473	16	1402310947	1433185025
ENSG00000169710	1125.12	-1.06253	0.257653	-4.12388	3.72547e-05	0.0116581	268048	ENSG00000169710	FASN	fatty acid synthase [Source:HGNC Symbol;Acc:HGNC:3594]	protein_coding	8353	131554	82078333	82098332	-1	10166445	ensembl_havana	1	931754	8	1209467861	1464969949
ENSG00000135077	69.4118	0.696772	0.169229	4.11733	3.83282e-05	0.0116851	306417	ENSG00000135077	HAVCR2	hepatitis A virus cellular receptor 2 [Source:HGNC Symbol;Acc:HGNC:18437]	protein_coding	8353	131542	157085832	157142869	-1	10172399	ensembl_havana	1	1085104	8	1209467861	1433185025
ENSG00000153823	129.676	0.719805	0.175244	4.10743	4.00082e-05	0.0116851	305317	ENSG00000153823	PID1	phosphotyrosine interaction domain containing 1 [Source:HGNC Symbol;Acc:HGNC:26084]	protein_coding	8353	131545	228850526	229271285	-1	10202617	ensembl_havana	1	1080611	18	1209467861	1433185025
ENSG00000168685	162.295	0.797738	0.194119	4.10954	3.96451e-05	0.0116851	307374	ENSG00000168685	IL7R	interleukin 7 receptor [Source:HGNC Symbol;Acc:HGNC:6024]	protein_coding	8353	131542	35852695	35879603	1	10176310	ensembl_havana	1	1089037	14	1209467861	1433185025
ENSG00000189058	328.578	1.17618	0.285913	4.11376	3.89263e-05	0.0116851	269085	ENSG00000189058	APOD	apolipoprotein D [Source:HGNC Symbol;Acc:HGNC:612]	protein_coding	8353	131551	195568702	195584205	-1	10142876	ensembl_havana	1	935358	8	1209467861	1433185025
ENSG00000116329	271.212	-0.887175	0.216651	-4.09495	4.22255e-05	0.0119442	296897	ENSG00000116329	OPRD1	opioid receptor delta 1 [Source:HGNC Symbol;Acc:HGNC:8153]	protein_coding	8353	131550	28812142	28871267	1	10197943	ensembl_havana	1	1046722	10	1209467861	1433185025
ENSG00000156564	90.3144	-1.15145	0.2812	-4.09477	4.22585e-05	0.0119442	283410	ENSG00000156564	LRFN2	leucine rich repeat and fibronectin type III domain containing 2 [Source:HGNC Symbol;Acc:HGNC:21226]	protein_coding	8353	131555	40391586	40587465	-1	10184365	ensembl_havana	1	991775	8	1209467861	1249482436
ENSG00000171004	219.789	-0.665508	0.162818	-4.08743	4.36179e-05	0.0121327	275565	ENSG00000171004	HS6ST2	heparan sulfate 6-O-sulfotransferase 2 [Source:HGNC Symbol;Acc:HGNC:19133]	protein_coding	8353	131539	132626016	132961395	-1	10174518	ensembl_havana	1	961489	18	1209467861	1485345725
ENSG00000081181	1274.01	-0.685941	0.168784	-4.06401	4.82372e-05	0.013208	311117	ENSG00000081181	ARG2	arginase 2 [Source:HGNC Symbol;Acc:HGNC:664]	protein_coding	8353	131547	67619798	67651720	1	10143142	ensembl_havana	1	1103870	7	1209467861	1433185025
ENSG00000109107	676.899	-0.723173	0.179039	-4.03919	5.3637e-05	0.0144605	274434	ENSG00000109107	ALDOC	aldolase, fructose-bisphosphate C [Source:HGNC Symbol;Acc:HGNC:418]	protein_coding	8353	131554	28573115	28577264	-1	10141486	ensembl_havana	1	957657	13	1209467861	1433185025
ENSG00000215529	9.61236	-1.59504	0.397085	-4.01688	5.89748e-05	0.0156587	290801	ENSG00000215529	EFCAB8	EF-hand calcium binding domain 8 [Source:HGNC Symbol;Acc:HGNC:34532]	protein_coding	8353	131538	32858923	32961609	1	10161747	ensembl_havana	1	1022266	12	1189123292	1433185025
ENSG00000177459	1018.97	-0.424512	0.10585	-4.0105	6.05897e-05	0.0158474	280208	ENSG00000177459	ERICH5	glutamate rich 5 [Source:HGNC Symbol;Acc:HGNC:26823]	protein_coding	8353	131560	98064311	98093610	1	10164349	ensembl_havana	1	978928	10	1209467861	1433185025
ENSG00000180875	51.2501	-1.32733	0.331314	-4.00627	6.16858e-05	0.0158968	312712	ENSG00000180875	GREM2	gremlin 2, DAN family BMP antagonist [Source:HGNC Symbol;Acc:HGNC:17655]	protein_coding	8353	131550	240489573	240612149	-1	10171383	ensembl_havana	1	1109837	4	1209467861	1249482436
ENSG00000089169	102.668	-1.26607	0.316534	-3.99981	6.33942e-05	0.0161003	309012	ENSG00000089169	RPH3A	rabphilin 3A [Source:HGNC Symbol;Acc:HGNC:17056]	protein_coding	8353	131546	112570380	112898881	1	10214151	ensembl_havana	1	1096235	14	1209467861	1433185025
ENSG00000129007	223.184	-0.721552	0.181251	-3.98095	6.86396e-05	0.0171834	308552	ENSG00000129007	CALML4	calmodulin like 4 [Source:HGNC Symbol;Acc:HGNC:18445]	protein_coding	8353	131558	68190705	68206110	-1	10148962	ensembl_havana	1	1093553	14	1209467861	1433185025
ENSG00000134716	172.361	-0.649978	0.164363	-3.95453	7.66851e-05	0.0189272	297959	ENSG00000134716	CYP2J2	cytochrome P450 family 2 subfamily J member 2 [Source:HGNC Symbol;Acc:HGNC:2634]	protein_coding	8353	131550	59893308	59926790	-1	10156682	ensembl_havana	1	1051540	10	1209467861	1530117052
ENSG00000183160	55.9874	0.945331	0.239275	3.95082	7.78843e-05	0.0189562	307586	ENSG00000183160	TMEM119	transmembrane protein 119 [Source:HGNC Symbol;Acc:HGNC:27884]	protein_coding	8353	131546	108589846	108598320	-1	10229010	ensembl_havana	1	1089728	8	1209467861	1339110421
ENSG00000100526	74.17	0.95722	0.243135	3.937	8.25081e-05	0.019364	312190	ENSG00000100526	CDKN3	cyclin dependent kinase inhibitor 3 [Source:HGNC Symbol;Acc:HGNC:1791]	protein_coding	8353	131547	54396849	54420218	1	10151642	ensembl_havana	1	1108567	19	1209467861	1433185025
ENSG00000158869	629.215	0.786995	0.199878	3.93738	8.23768e-05	0.019364	304937	ENSG00000158869	FCER1G	Fc fragment of IgE receptor Ig [Source:HGNC Symbol;Acc:HGNC:3611]	protein_coding	8353	131550	161215234	161220699	1	10166808	ensembl_havana	1	1079228	10	1209467861	1433185025
ENSG00000185862	66.2032	0.799313	0.203081	3.93593	8.28751e-05	0.019364	272495	ENSG00000185862	EVI2B	ecotropic viral integration site 2B [Source:HGNC Symbol;Acc:HGNC:3500]	protein_coding	8353	131554	31303766	31314112	-1	10164769	ensembl_havana	1	948712	6	1209467861	1402310947
ENSG00000109911	1666.93	-0.356761	0.0910241	-3.91941	8.87651e-05	0.0196337	273414	ENSG00000109911	ELP4	elongator acetyltransferase complex subunit 4 [Source:HGNC Symbol;Acc:HGNC:1171]	protein_coding	8353	131556	31509700	31790328	1	10163150	ensembl_havana	1	953181	18	1209467861	1485345725
ENSG00000147234	65.6217	0.769197	0.196181	3.92084	8.82396e-05	0.0196337	301274	ENSG00000147234	FRMPD3	FERM and PDZ domain containing 3 [Source:HGNC Symbol;Acc:HGNC:29382]	protein_coding	8353	131539	107522450	107605251	1	10168216	ensembl_havana	1	1063833	10	1209467861	1433185025
ENSG00000171126	79.2393	-1.01394	0.258172	-3.92739	8.58734e-05	0.0196337	264814	ENSG00000171126	KCNG3	potassium voltage-gated channel modifier subfamily G member 3 [Source:HGNC Symbol;Acc:HGNC:18306]	protein_coding	8353	131545	42442017	42494097	-1	10178030	ensembl_havana	1	919162	7	1209467861	1297690717
ENSG00000196611	9654.63	1.03431	0.264051	3.91707	8.96309e-05	0.0196337	306950	ENSG00000196611	MMP1	matrix metallopeptidase 1 [Source:HGNC Symbol;Acc:HGNC:7155]	protein_coding	8353	131556	102789920	102798160	-1	10191261	ensembl_havana	1	1087120	4	1209467861	1249482436
ENSG00000249780	18.8531	-1.70236	0.434191	-3.92076	8.82685e-05	0.0196337	293458	ENSG00000249780	RP11-352E6.2	pseudogene similar to part of mitochondrially encoded cytochrome c oxidase III (MT-CO3)	processed_pseudogene	8354	131552	12640298	12640637	-1	10602832	havana	1	1032748	1	1268928441	1268928441
ENSG00000160282	29.408	-1.57312	0.403248	-3.90111	9.57513e-05	0.0207154	289118	ENSG00000160282	FTCD	formimidoyltransferase cyclodeaminase [Source:HGNC Symbol;Acc:HGNC:3974]	protein_coding	8353	131543	46136262	46155567	-1	10168321	ensembl_havana	1	1016209	13	1209467861	1433185025
ENSG00000039537	303.094	-1.11552	0.286346	-3.89571	9.79117e-05	0.0209244	295676	ENSG00000039537	C6	complement C6 [Source:HGNC Symbol;Acc:HGNC:1339]	protein_coding	8353	131542	41142234	41261438	-1	10147560	ensembl_havana	1	1042507	13	1209467861	1433185025
ENSG00000129657	1159.6	0.288501	0.0744567	3.87475	0.000106736	0.0222671	293054	ENSG00000129657	SEC14L1	SEC14 like lipid binding 1 [Source:HGNC Symbol;Acc:HGNC:10698]	protein_coding	8353	131554	77088749	77217101	1	10218133	ensembl_havana	1	1032286	15	1209467861	1530117052
ENSG00000174749	1263.98	0.321235	0.0828486	3.87738	0.00010559	0.0222671	311452	ENSG00000174749	C4orf32	family with sequence similarity 241 member A [Source:HGNC Symbol;Acc:HGNC:26813]	protein_coding	8353	131552	112145397	112195256	1	10166325	ensembl_havana	1	1105177	5	1209467861	1380288536
ENSG00000177181	236.822	-0.53862	0.139237	-3.86835	0.000109572	0.0225899	291811	ENSG00000177181	RIMKLA	ribosomal modification protein rimK like family member A [Source:HGNC Symbol;Acc:HGNC:28725]	protein_coding	8353	131550	42380795	42422578	1	10209746	ensembl_havana	1	1026143	14	1209467861	1433185025
ENSG00000107984	51.4929	-1.42088	0.367876	-3.86238	0.000112286	0.0228803	277034	ENSG00000107984	DKK1	dickkopf WNT signaling pathway inhibitor 1 [Source:HGNC Symbol;Acc:HGNC:2891]	protein_coding	8353	131544	52314296	52318042	1	10158552	ensembl_havana	1	966851	9	1209467861	1433185025
ENSG00000075884	42.1396	0.823029	0.213596	3.85321	0.00011658	0.0234822	306363	ENSG00000075884	ARHGAP15	Rho GTPase activating protein 15 [Source:HGNC Symbol;Acc:HGNC:21030]	protein_coding	8353	131545	143091362	143768352	1	10143196	ensembl_havana	1	1084870	13	1209467861	1485345725
ENSG00000255883	41.5677	1.00872	0.26212	3.84831	0.000118934	0.023684	291656	ENSG00000255883	RP11-79P5.10	FUN14 domain containing 2 pseudogene 1 [Source:HGNC Symbol;Acc:HGNC:17253]	processed_pseudogene	8354	131542	73508685	73509254	1	10168434	havana	1	1025455	1	1297690717	1297690717
ENSG00000102034	258.159	0.364423	0.0948827	3.84077	0.000122648	0.0241493	308659	ENSG00000102034	ELF4	E74 like ETS transcription factor 4 [Source:HGNC Symbol;Acc:HGNC:3319]	protein_coding	8353	131539	130064874	130110716	-1	10162795	ensembl_havana	1	1094052	16	1209467861	1433185025
ENSG00000038945	157.583	0.870032	0.227	3.83275	0.00012672	0.0243655	311317	ENSG00000038945	MSR1	macrophage scavenger receptor 1 [Source:HGNC Symbol;Acc:HGNC:7376]	protein_coding	8353	131560	16107878	16567490	-1	10192490	ensembl_havana	1	1104853	14	1209467861	1433185025
ENSG00000110427	318.124	0.498021	0.129862	3.83499	0.00012557	0.0243655	281797	ENSG00000110427	KIAA1549L	KIAA1549 like [Source:HGNC Symbol;Acc:HGNC:24836]	protein_coding	8353	131556	33376466	33674102	1	10178682	ensembl_havana	1	985347	15	1209467861	1516209124
ENSG00000110628	73.4895	-0.875935	0.228994	-3.82514	0.000130698	0.0243655	272678	ENSG00000110628	SLC22A18	solute carrier family 22 member 18 [Source:HGNC Symbol;Acc:HGNC:10964]	protein_coding	8353	131556	2899721	2925246	1	10220517	ensembl_havana	1	950060	14	1209467861	1530117052
ENSG00000150783	7.57367	1.22879	0.321134	3.82642	0.000130022	0.0243655	278733	ENSG00000150783	TEX12	testis expressed 12 [Source:HGNC Symbol;Acc:HGNC:11734]	protein_coding	8353	131556	112167372	112172559	1	10227514	ensembl_havana	1	973542	9	1209467861	1433185025
ENSG00000272414	909.507	-0.330931	0.0864707	-3.82709	0.000129667	0.0243655	278418	ENSG00000272414	FAM47E-STBD1	FAM47E-STBD1 readthrough [Source:HGNC Symbol;Acc:HGNC:44667]	protein_coding	8353	131552	76251721	76311129	1	10165375	ensembl_havana	1	972237	5	1372772347	1433185025
ENSG00000119138	827.352	0.410946	0.107582	3.81985	0.000133532	0.0246317	298560	ENSG00000119138	KLF9	Kruppel like factor 9 [Source:HGNC Symbol;Acc:HGNC:1123]	protein_coding	8353	131540	70384597	70414624	-1	10179045	ensembl_havana	1	1053599	4	1209467861	1402310947
ENSG00000102935	45.4444	0.936879	0.246068	3.8074	0.000140438	0.0253714	299087	ENSG00000102935	ZNF423	zinc finger protein 423 [Source:HGNC Symbol;Acc:HGNC:16762]	protein_coding	8353	131549	49487524	49857919	-1	10239577	ensembl_havana	1	1055430	11	1209467861	1433185025
ENSG00000115956	87.0547	0.789895	0.207433	3.80796	0.000140117	0.0253714	302914	ENSG00000115956	PLEK	pleckstrin [Source:HGNC Symbol;Acc:HGNC:9070]	protein_coding	8353	131545	68365173	68397453	1	10203482	ensembl_havana	1	1070820	9	1209467861	1297690717
ENSG00000131323	634.031	0.349073	0.0918301	3.80129	0.000143946	0.0257398	296103	ENSG00000131323	TRAF3	TNF receptor associated factor 3 [Source:HGNC Symbol;Acc:HGNC:12033]	protein_coding	8353	131547	102777476	102911500	1	10230621	ensembl_havana	1	1044001	14	1209467861	1433185025
ENSG00000116161	3221.58	-0.285577	0.0753978	-3.7876	0.000152107	0.0269196	311025	ENSG00000116161	CACYBP	calcyclin binding protein [Source:HGNC Symbol;Acc:HGNC:30423]	protein_coding	8353	131550	174999163	175011715	1	10148828	ensembl_havana	1	1103656	17	1402310947	1433185025
ENSG00000260007	131.302	-0.762673	0.201491	-3.78515	0.000153616	0.0269196	308542	ENSG00000260007	RP11-315D16.2	novel protein	protein_coding	8353	131558	68184032	68229718	-1	10611759	ensembl_havana	1	1093468	3	1321005463	1516209124
ENSG00000101460	242.358	-0.674245	0.178491	-3.77747	0.000158427	0.0272184	282268	ENSG00000101460	MAP1LC3A	microtubule associated protein 1 light chain 3 alpha [Source:HGNC Symbol;Acc:HGNC:6838]	protein_coding	8353	131538	34546854	34560345	1	10185750	ensembl_havana	1	987227	12	1209467861	1433185025
ENSG00000253846	267.146	0.421995	0.111668	3.77902	0.00015745	0.0272184	295510	ENSG00000253846	PCDHGA10	protocadherin gamma subfamily A, 10 [Source:HGNC Symbol;Acc:HGNC:8697]	protein_coding	8354	131542	141412987	141512979	1	10201190	havana	1	1041322	2	1280702823	1402310947
ENSG00000091513	330.824	-1.39697	0.370313	-3.77239	0.00016169	0.0275092	283153	ENSG00000091513	TF	transferrin [Source:HGNC Symbol;Acc:HGNC:11740]	protein_coding	8353	131551	133745956	133796640	1	10227635	ensembl_havana	1	990865	15	1209467861	1516209124
ENSG00000184697	91.356	-1.06706	0.28378	-3.76018	0.000169794	0.0286104	291904	ENSG00000184697	CLDN6	claudin 6 [Source:HGNC Symbol;Acc:HGNC:2048]	protein_coding	8353	131549	3014712	3020071	-1	10153375	ensembl_havana	1	1026581	6	1209467861	1360689698
ENSG00000196505	994.806	-0.364179	0.0969229	-3.75741	0.000171679	0.0286523	296214	ENSG00000196505	GDAP2	ganglioside induced differentiation associated protein 2 [Source:HGNC Symbol;Acc:HGNC:18010]	protein_coding	8353	131550	117863485	117929630	-1	10169425	ensembl_havana	1	1044109	10	1209467861	1433185025
ENSG00000138796	5989.88	-0.644246	0.171828	-3.74937	0.000177276	0.028858	291621	ENSG00000138796	HADH	hydroxyacyl-CoA dehydrogenase [Source:HGNC Symbol;Acc:HGNC:4799]	protein_coding	8353	131552	107989714	108035175	1	10172250	ensembl_havana	1	1025765	16	1209467861	1485345725
ENSG00000140465	2265.5	1.33605	0.356417	3.74856	0.000177851	0.028858	283529	ENSG00000140465	CYP1A1	cytochrome P450 family 1 subfamily A member 1 [Source:HGNC Symbol;Acc:HGNC:2595]	protein_coding	8353	131558	74719542	74725610	-1	10156606	ensembl_havana	1	992519	13	1209467861	1433185025
ENSG00000177675	41.1541	0.949721	0.253044	3.75318	0.000174606	0.028858	307934	ENSG00000177675	CD163L1	CD163 molecule like 1 [Source:HGNC Symbol;Acc:HGNC:30375]	protein_coding	8353	131546	7346685	7479897	-1	10151001	ensembl_havana	1	1091307	8	1209467861	1433185025
ENSG00000155307	182.524	0.781263	0.208829	3.74117	0.000183167	0.0294479	264061	ENSG00000155307	SAMSN1	SAM domain, SH3 domain and nuclear localization signals 1 [Source:HGNC Symbol;Acc:HGNC:10528]	protein_coding	8353	131543	14485228	14658821	-1	10217334	ensembl_havana	1	916212	18	1209467861	1516209124
ENSG00000188153	31.0628	-1.02492	0.274245	-3.73724	0.000186051	0.0296395	266273	ENSG00000188153	COL4A5	collagen type IV alpha 5 chain [Source:HGNC Symbol;Acc:HGNC:2207]	protein_coding	8353	131539	108439844	108697545	1	10154336	ensembl_havana	1	925703	13	1209467861	1516209124
ENSG00000131473	10015.9	-0.479388	0.128467	-3.7316	0.000190269	0.0300385	292405	ENSG00000131473	ACLY	ATP citrate lyase [Source:HGNC Symbol;Acc:HGNC:115]	protein_coding	8353	131554	41866908	41930542	-1	10099148	ensembl_havana	1	1029051	16	1209467861	1433185025
ENSG00000075239	4733.69	-0.363069	0.0974591	-3.72535	0.000195045	0.0305176	288384	ENSG00000075239	ACAT1	acetyl-CoA acetyltransferase 1 [Source:HGNC Symbol;Acc:HGNC:93]	protein_coding	8353	131556	108121516	108147776	1	10095627	ensembl_havana	1	1012783	13	1209467861	1433185025
ENSG00000130203	143.292	0.814637	0.219168	3.71696	0.000201637	0.0312698	287899	ENSG00000130203	APOE	apolipoprotein E [Source:HGNC Symbol;Acc:HGNC:613]	protein_coding	8353	131537	44905754	44909393	1	10142880	ensembl_havana	1	1010555	9	1209467861	1433185025
ENSG00000123836	4000.63	-0.688191	0.185466	-3.71061	0.000206762	0.0317832	296810	ENSG00000123836	PFKFB2	6-phosphofructo-2-kinase/fructose-2,6-biphosphatase 2 [Source:HGNC Symbol;Acc:HGNC:8873]	protein_coding	8353	131550	207034366	207081024	1	10202039	ensembl_havana	1	1047115	14	1209467861	1433185025
ENSG00000118985	7928.73	0.314879	0.0849994	3.70449	0.000211819	0.032074	292682	ENSG00000118985	ELL2	elongation factor for RNA polymerase II 2 [Source:HGNC Symbol;Acc:HGNC:17064]	protein_coding	8353	131542	95885098	95962071	-1	10162859	ensembl_havana	1	1029529	15	1209467861	1445347797
ENSG00000255245	114.599	-0.6261	0.169038	-3.7039	0.000212313	0.032074	292524	ENSG00000255245	FXYD6-FXYD2	FXYD6-FXYD2 readthrough [Source:HGNC Symbol;Acc:HGNC:39978]	protein_coding	8353	131556	117820163	117876667	-1	10168540	ensembl_havana	1	1028835	4	1288625515	1445347797
ENSG00000173467	122.358	-1.14797	0.31087	-3.69276	0.000221831	0.0332253	281557	ENSG00000173467	AGR3	anterior gradient 3, protein disulphide isomerase family member [Source:HGNC Symbol;Acc:HGNC:24167]	protein_coding	8353	131559	16859405	16881987	-1	10136811	ensembl_havana	1	984480	8	1209467861	1433185025
ENSG00000187479	166.798	0.68533	0.185771	3.68912	0.000225031	0.0334191	293873	ENSG00000187479	C11orf96	chromosome 11 open reading frame 96 [Source:HGNC Symbol;Acc:HGNC:38675]	protein_coding	8354	131556	43942505	43944338	1	10148046	havana	1	1034589	6	1209467861	1516209124
ENSG00000175215	4780.57	0.303173	0.0822433	3.68629	0.000227548	0.0335089	297993	ENSG00000175215	CTDSP2	CTD small phosphatase 2 [Source:HGNC Symbol;Acc:HGNC:17077]	protein_coding	8353	131546	57819927	57846739	-1	10155986	ensembl_havana	1	1051527	10	1209467861	1464969949
ENSG00000171346	164.695	-0.786432	0.213464	-3.68415	0.000229465	0.0335096	295064	ENSG00000171346	KRT15	keratin 15 [Source:HGNC Symbol;Acc:HGNC:6421]	protein_coding	8353	131554	41513743	41522529	-1	10179639	ensembl_havana	1	1039454	15	1209467861	1485345725
ENSG00000115935	354.542	0.449288	0.12215	3.67816	0.000234926	0.0340235	275100	ENSG00000115935	WIPF1	WAS/WASL interacting protein family member 1 [Source:HGNC Symbol;Acc:HGNC:12736]	protein_coding	8353	131545	174559572	174682916	-1	10236111	ensembl_havana	1	959890	17	1209467861	1464969949
ENSG00000130830	839.231	-0.431776	0.117557	-3.6729	0.00023981	0.0344461	263358	ENSG00000130830	MPP1	membrane palmitoylated protein 1 [Source:HGNC Symbol;Acc:HGNC:7219]	protein_coding	8353	131539	154778684	154821007	-1	10191645	ensembl_havana	1	913075	14	1209467861	1433185025
ENSG00000180530	1380.93	0.315287	0.0859592	3.66786	0.000244585	0.0348464	266158	ENSG00000180530	NRIP1	nuclear receptor interacting protein 1 [Source:HGNC Symbol;Acc:HGNC:8001]	protein_coding	8353	131543	14961235	15065936	-1	10196828	ensembl_havana	1	924087	10	1209467861	1464969949
ENSG00000100612	5911.9	-0.302146	0.0825074	-3.66205	0.000250208	0.03536	288642	ENSG00000100612	DHRS7	dehydrogenase/reductase 7 [Source:HGNC Symbol;Acc:HGNC:21524]	protein_coding	8353	131547	60144120	60169856	-1	10158307	ensembl_havana	1	1013816	13	1209467861	1433185025
ENSG00000114790	39.6359	-1.20908	0.330443	-3.65896	0.000253239	0.035502	276450	ENSG00000114790	ARHGEF26	Rho guanine nucleotide exchange factor 26 [Source:HGNC Symbol;Acc:HGNC:24490]	protein_coding	8353	131551	154121003	154257827	1	10143411	ensembl_havana	1	964709	12	1209467861	1433185025
ENSG00000088367	1181.68	-0.464967	0.127582	-3.64447	0.000267946	0.0355049	290558	ENSG00000088367	EPB41L1	erythrocyte membrane protein band 4.1 like 1 [Source:HGNC Symbol;Acc:HGNC:3378]	protein_coding	8353	131538	36091504	36232799	1	10163825	ensembl_havana	1	1022575	21	1209467861	1464969949
ENSG00000090376	78.1137	0.774303	0.212017	3.65207	0.000260131	0.0355049	292110	ENSG00000090376	IRAK3	interleukin 1 receptor associated kinase 3 [Source:HGNC Symbol;Acc:HGNC:17020]	protein_coding	8353	131546	66188879	66254622	1	10177105	ensembl_havana	1	1027538	10	1209467861	1485345725
ENSG00000100441	1106.96	0.289967	0.0795268	3.64616	0.000266188	0.0355049	295931	ENSG00000100441	KHNYN	KH and NYN domain containing [Source:HGNC Symbol;Acc:HGNC:20166]	protein_coding	8353	131547	24429286	24441834	1	10178552	ensembl_havana	1	1043155	9	1209467861	1433185025
ENSG00000108932	83.8002	0.720496	0.19729	3.65197	0.000260239	0.0355049	301426	ENSG00000108932	SLC16A6	solute carrier family 16 member 6 [Source:HGNC Symbol;Acc:HGNC:10927]	protein_coding	8353	131554	68267026	68291267	-1	10220347	ensembl_havana	1	1064409	11	1209467861	1433185025
ENSG00000143614	83.4625	1.45085	0.398256	3.64301	0.000269467	0.0355049	309620	ENSG00000143614	GATAD2B	GATA zinc finger domain containing 2B [Source:HGNC Symbol;Acc:HGNC:30778]	protein_coding	8353	131550	153789030	153923360	-1	10169205	ensembl_havana	1	1098095	9	1209467861	1464969949
ENSG00000149571	177.6	-0.733653	0.201331	-3.64401	0.000268426	0.0355049	287566	ENSG00000149571	KIRREL3	kirre like nephrin family adhesion molecule 3 [Source:HGNC Symbol;Acc:HGNC:23204]	protein_coding	8354	131556	126423359	127003460	-1	10178955	havana	1	1009078	11	1209467861	1464969949
ENSG00000151790	177.205	1.30733	0.357891	3.65286	0.000259332	0.0355049	312756	ENSG00000151790	TDO2	tryptophan 2,3-dioxygenase [Source:HGNC Symbol;Acc:HGNC:11708]	protein_coding	8353	131552	155854738	155920406	1	10227227	ensembl_havana	1	1110010	8	1209467861	1433185025
ENSG00000258227	71.2365	1.12206	0.307919	3.64401	0.000268425	0.0355049	307034	ENSG00000258227	CLEC5A	C-type lectin domain containing 5A [Source:HGNC Symbol;Acc:HGNC:2054]	protein_coding	8353	131559	141927357	141947007	-1	10153517	ensembl_havana	1	1087557	6	1305132571	1433185025
ENSG00000270978	9.20466	-1.38973	0.381693	-3.64095	0.000271635	0.0355233	297919	ENSG00000270978	RP11-54C4.2	glutamate-ammonia ligase (GLUL) pseudogene	processed_pseudogene	8354	131542	151848886	151850791	1	10619269	havana	1	1051117	1	1366033297	1366033297
ENSG00000011600	177.936	0.713176	0.196298	3.63313	0.000280008	0.0363471	286049	ENSG00000011600	TYROBP	TYRO protein tyrosine kinase binding protein [Source:HGNC Symbol;Acc:HGNC:12449]	protein_coding	8353	131537	35904401	35908295	-1	10233301	ensembl_havana	1	1002761	11	1209467861	1433185025
ENSG00000129422	9213.23	0.442515	0.121943	3.62885	0.000284686	0.0366827	269245	ENSG00000129422	MTUS1	microtubule associated scaffold protein 1 [Source:HGNC Symbol;Acc:HGNC:29789]	protein_coding	8353	131560	17643795	17800917	-1	10193445	ensembl_havana	1	936597	14	1209467861	1445347797
ENSG00000144834	524.189	-0.996327	0.275125	-3.62137	0.000293049	0.0374846	308140	ENSG00000144834	TAGLN3	transgelin 3 [Source:HGNC Symbol;Acc:HGNC:29868]	protein_coding	8353	131551	111998664	112013887	1	10226366	ensembl_havana	1	1092112	13	1209467861	1464969949
ENSG00000149968	1487.71	1.33361	0.368599	3.61805	0.000296835	0.0376937	306995	ENSG00000149968	MMP3	matrix metallopeptidase 3 [Source:HGNC Symbol;Acc:HGNC:7173]	protein_coding	8353	131556	102835801	102843803	-1	10191269	ensembl_havana	1	1087312	11	1209467861	1433185025
ENSG00000138399	825.43	-0.281979	0.0780799	-3.61141	0.000304533	0.0381189	279984	ENSG00000138399	FASTKD1	FAST kinase domains 1 [Source:HGNC Symbol;Acc:HGNC:26150]	protein_coding	8353	131545	169529749	169573875	-1	10166453	ensembl_havana	1	978039	17	1209467861	1433185025
ENSG00000157315	1609.29	-0.77983	0.215872	-3.61247	0.000303292	0.0381189	304648	ENSG00000157315	TMED6	transmembrane p24 trafficking protein 6 [Source:HGNC Symbol;Acc:HGNC:28331]	protein_coding	8353	131549	69343248	69351809	-1	10228608	ensembl_havana	1	1078060	4	1209467861	1321005463
ENSG00000183019	26.0395	1.39726	0.38712	3.60939	0.000306923	0.0381455	278769	ENSG00000183019	C19orf59	mast cell expressed membrane protein 1 [Source:HGNC Symbol;Acc:HGNC:27291]	protein_coding	8353	131537	7676628	7679826	1	10186419	ensembl_havana	1	973699	7	1209467861	1433185025
ENSG00000055211	945.966	0.205854	0.0571246	3.60359	0.000313849	0.0387317	279868	ENSG00000055211	GINM1	glycoprotein integral membrane 1 [Source:HGNC Symbol;Acc:HGNC:21074]	protein_coding	8353	131555	149566294	149591748	1	10169799	ensembl_havana	1	977495	13	1209467861	1530117052
ENSG00000133048	575.667	1.02042	0.283472	3.59973	0.000318552	0.0390371	292651	ENSG00000133048	CHI3L1	chitinase 3 like 1 [Source:HGNC Symbol;Acc:HGNC:1932]	protein_coding	8353	131550	203178931	203186749	-1	10152730	ensembl_havana	1	1029513	12	1209467861	1433185025
ENSG00000186148	48.8	1.3373	0.371806	3.59676	0.0003222	0.0392099	263711	ENSG00000186148	AC013271.3	NA	transcribed_unprocessed_pseudogene	8354	131545	109933161	109974085	1	10585675	havana	1	914419	13	1209467861	1485345725
ENSG00000187783	19.4025	-1.54679	0.432159	-3.5792	0.000344646	0.0414731	281983	ENSG00000187783	TMEM72	transmembrane protein 72 [Source:HGNC Symbol;Acc:HGNC:31658]	protein_coding	8353	131544	44911200	44937002	1	10228867	ensembl_havana	1	985842	11	1209467861	1433185025
ENSG00000259120	646.37	-0.381682	0.106659	-3.57853	0.00034553	0.0414731	268621	ENSG00000259120	SMIM6	small integral membrane protein 6 [Source:HGNC Symbol;Acc:HGNC:40032]	protein_coding	8353	131554	75646243	75647977	1	10221702	ensembl_havana	1	933454	2	1311006956	1339110421
ENSG00000117091	58.1578	0.841066	0.235639	3.5693	0.000357931	0.0424235	313139	ENSG00000117091	CD48	CD48 molecule [Source:HGNC Symbol;Acc:HGNC:1683]	protein_coding	8353	131550	160678746	160711851	-1	10150887	ensembl_havana	1	1111588	9	1209467861	1433185025
ENSG00000170743	44.0891	-0.673989	0.188843	-3.56904	0.00035829	0.0424235	283107	ENSG00000170743	SYT9	synaptotagmin 9 [Source:HGNC Symbol;Acc:HGNC:19265]	protein_coding	8353	131556	7238778	7469042	1	10226077	ensembl_havana	1	990618	16	1209467861	1433185025
ENSG00000117983	313.034	-1.72871	0.485068	-3.56384	0.000365462	0.0429822	295935	ENSG00000117983	MUC5B	mucin 5B, oligomeric mucus/gel-forming [Source:HGNC Symbol;Acc:HGNC:7516]	protein_coding	8353	131556	1223066	1262172	1	10193483	ensembl_havana	1	1043239	17	1209467861	1433185025
ENSG00000170786	88.3876	0.685517	0.192597	3.55933	0.000371803	0.0434365	262101	ENSG00000170786	SDR16C5	short chain dehydrogenase/reductase family 16C member 5 [Source:HGNC Symbol;Acc:HGNC:30311]	protein_coding	8353	131560	56300010	56320776	-1	10218086	ensembl_havana	1	908295	12	1209467861	1433185025
ENSG00000155886	122.579	1.27523	0.359318	3.54904	0.000386645	0.0448713	279973	ENSG00000155886	SLC24A2	solute carrier family 24 member 2 [Source:HGNC Symbol;Acc:HGNC:10976]	protein_coding	8353	131540	19507452	19786928	-1	10220559	ensembl_havana	1	978002	11	1209467861	1433185025
ENSG00000116014	21.2969	-1.14855	0.324745	-3.53677	0.000405045	0.0466975	284970	ENSG00000116014	KISS1R	KISS1 receptor [Source:HGNC Symbol;Acc:HGNC:4510]	protein_coding	8353	131537	917287	921015	1	10178966	ensembl_havana	1	998275	9	1209467861	1433185025
ENSG00000028137	83.5044	0.531637	0.151665	3.50535	0.000456014	0.0517493	269910	ENSG00000028137	TNFRSF1B	TNF receptor superfamily member 1B [Source:HGNC Symbol;Acc:HGNC:11917]	protein_coding	8353	131550	12167003	12209228	1	10229835	ensembl_havana	1	938434	18	1209467861	1485345725
ENSG00000130827	1673.67	-1.07991	0.308162	-3.50435	0.000457724	0.0517493	273597	ENSG00000130827	PLXNA3	plexin A3 [Source:HGNC Symbol;Acc:HGNC:9101]	protein_coding	8353	131539	154458281	154477779	1	10203800	ensembl_havana	1	953123	6	1209467861	1421419569
ENSG00000167554	90.4882	-0.661102	0.188507	-3.50705	0.000453108	0.0517493	300605	ENSG00000167554	ZNF610	zinc finger protein 610 [Source:HGNC Symbol;Acc:HGNC:26687]	protein_coding	8353	131537	52336245	52367778	1	10240198	ensembl_havana	1	1061142	14	1209467861	1433185025
ENSG00000136160	356.923	1.00312	0.286747	3.49825	0.000468314	0.0526073	269258	ENSG00000136160	EDNRB	endothelin receptor type B [Source:HGNC Symbol;Acc:HGNC:3180]	protein_coding	8353	131541	77895481	77975529	-1	10161433	ensembl_havana	1	936144	15	1209467861	1516209124
ENSG00000104537	32.6334	-1.13334	0.324524	-3.49232	0.000478849	0.0534481	290844	ENSG00000104537	ANXA13	annexin A13 [Source:HGNC Symbol;Acc:HGNC:536]	protein_coding	8353	131560	123680794	123737407	-1	10142531	ensembl_havana	1	1022573	16	1209467861	1433185025
ENSG00000134121	209.09	-1.27191	0.364391	-3.4905	0.000482114	0.0534719	260196	ENSG00000134121	CHL1	cell adhesion molecule L1 like [Source:HGNC Symbol;Acc:HGNC:1939]	protein_coding	8353	131551	196596	409417	1	10152769	ensembl_havana	1	901888	9	1209467861	1433185025
ENSG00000140379	141.647	0.659783	0.189139	3.48835	0.000486006	0.0535646	311235	ENSG00000140379	BCL2A1	BCL2 related protein A1 [Source:HGNC Symbol;Acc:HGNC:991]	protein_coding	8353	131558	79960889	79971446	-1	10145655	ensembl_havana	1	1104317	7	1209467861	1249482436
ENSG00000112149	184.725	0.532233	0.152667	3.48622	0.000489889	0.0536551	271234	ENSG00000112149	CD83	CD83 molecule [Source:HGNC Symbol;Acc:HGNC:1703]	protein_coding	8353	131555	14117256	14136918	1	10150952	ensembl_havana	1	943569	9	1209467861	1433185025
ENSG00000100453	85.5604	0.823992	0.237418	3.47064	0.000519228	0.0541605	297652	ENSG00000100453	GZMB	granzyme B [Source:HGNC Symbol;Acc:HGNC:4709]	protein_coding	8353	131547	24630954	24634267	-1	10172105	ensembl_havana	1	1049976	12	1209467861	1433185025
ENSG00000111252	931.586	0.393277	0.113227	3.47335	0.000514002	0.0541605	306398	ENSG00000111252	SH2B3	SH2B adaptor protein 3 [Source:HGNC Symbol;Acc:HGNC:29605]	protein_coding	8353	131546	111405948	111451623	1	10219161	ensembl_havana	1	1084998	10	1209467861	1433185025
ENSG00000128253	14.2649	-1.21279	0.349218	-3.47287	0.000514923	0.0541605	284217	ENSG00000128253	RFPL2	ret finger protein like 2 [Source:HGNC Symbol;Acc:HGNC:9979]	protein_coding	8353	131557	32190435	32203477	-1	10209286	ensembl_havana	1	995214	13	1209467861	1433185025
ENSG00000134516	40.3276	0.955847	0.275299	3.47204	0.000516526	0.0541605	289650	ENSG00000134516	DOCK2	dedicator of cytokinesis 2 [Source:HGNC Symbol;Acc:HGNC:2988]	protein_coding	8353	131542	169637247	170083382	1	10159231	ensembl_havana	1	1018767	16	1209467861	1530117052
ENSG00000135111	205.236	0.791098	0.227423	3.47853	0.000504168	0.0541605	310828	ENSG00000135111	TBX3	T-box 3 [Source:HGNC Symbol;Acc:HGNC:11602]	protein_coding	8353	131546	114670254	114684164	-1	10226891	ensembl_havana	1	1102766	15	1209467861	1464969949
ENSG00000146856	120.678	-0.411192	0.118308	-3.47561	0.000509684	0.0541605	273611	ENSG00000146856	AGBL3	ATP/GTP binding protein like 3 [Source:HGNC Symbol;Acc:HGNC:27981]	protein_coding	8353	131559	134986508	135147963	1	10135012	ensembl_havana	1	953150	14	1209467861	1433185025
ENSG00000152778	1113.77	-0.236088	0.0679089	-3.47653	0.000507941	0.0541605	266550	ENSG00000152778	IFIT5	interferon induced protein with tetratricopeptide repeats 5 [Source:HGNC Symbol;Acc:HGNC:13328]	protein_coding	8353	131544	89414586	89421001	1	10175342	ensembl_havana	1	925538	8	1209467861	1402310947
ENSG00000162949	524.064	-0.686979	0.197398	-3.48017	0.000501094	0.0541605	259523	ENSG00000162949	CAPN13	calpain 13 [Source:HGNC Symbol;Acc:HGNC:16663]	protein_coding	8353	131545	30722771	30820542	-1	10149155	ensembl_havana	1	898904	16	1209467861	1433185025
ENSG00000019549	188.03	0.638806	0.184758	3.45752	0.000545167	0.0550266	264864	ENSG00000019549	SNAI2	snail family transcriptional repressor 2 [Source:HGNC Symbol;Acc:HGNC:11094]	protein_coding	8353	131560	48917604	48921740	-1	10221945	ensembl_havana	1	919331	11	1209467861	1530117052
ENSG00000052795	4258	0.425577	0.123108	3.45693	0.000546372	0.0550266	275098	ENSG00000052795	FNIP2	folliculin interacting protein 2 [Source:HGNC Symbol;Acc:HGNC:29280]	protein_coding	8353	131552	158769138	158908049	1	10167689	ensembl_havana	1	959489	12	1209467861	1433185025
ENSG00000151093	601.533	-0.296944	0.0858852	-3.45745	0.000545315	0.0550266	260717	ENSG00000151093	OXSM	3-oxoacyl-ACP synthase, mitochondrial [Source:HGNC Symbol;Acc:HGNC:26063]	protein_coding	8353	131551	25782917	25794534	1	10200158	ensembl_havana	1	903352	7	1209467861	1433185025
ENSG00000196358	54.9835	-1.02603	0.296324	-3.46254	0.000535104	0.0550266	283173	ENSG00000196358	NTNG2	netrin G2 [Source:HGNC Symbol;Acc:HGNC:14288]	protein_coding	8353	131540	132161676	132244534	1	10197094	ensembl_havana	1	990874	10	1209467861	1433185025
ENSG00000196704	1751.04	-0.227242	0.0656913	-3.45924	0.000541694	0.0550266	300468	ENSG00000196704	AMZ2	archaelysin family metallopeptidase 2 [Source:HGNC Symbol;Acc:HGNC:28041]	protein_coding	8353	131554	68247574	68257164	1	10141881	ensembl_havana	1	1060890	11	1209467861	1433185025
ENSG00000265808	9297.48	-0.201043	0.0581141	-3.45944	0.000541291	0.0550266	285065	ENSG00000265808	SEC22B	SEC22 homolog B, vesicle trafficking protein (gene/pseudogene) [Source:HGNC Symbol;Acc:HGNC:10700]	protein_coding	8353	131550	120150898	120176515	-1	10218171	ensembl_havana	1	998618	3	1339110421	1402310947
ENSG00000160791	25.8691	0.937303	0.271358	3.45411	0.000552103	0.055286	286166	ENSG00000160791	CCR5	C-C motif chemokine receptor 5 (gene/pseudogene) [Source:HGNC Symbol;Acc:HGNC:1606]	protein_coding	8353	131551	46370854	46376206	1	10150631	ensembl_havana	1	1003160	13	1209467861	1402310947
ENSG00000123191	168.206	-0.454578	0.131704	-3.45151	0.000557453	0.0555046	307699	ENSG00000123191	ATP7B	ATPase copper transporting beta [Source:HGNC Symbol;Acc:HGNC:870]	protein_coding	8353	131541	51930436	52012125	-1	10144851	ensembl_havana	1	1092962	14	1209467861	1445347797
ENSG00000127720	219.505	-0.306203	0.0888634	-3.44577	0.000569431	0.0563769	287123	ENSG00000127720	METTL25	methyltransferase like 25 [Source:HGNC Symbol;Acc:HGNC:26228]	protein_coding	8353	131546	82358497	82479236	1	10187328	ensembl_havana	1	1007177	7	1209467861	1433185025
ENSG00000172243	64.0711	0.808563	0.234856	3.4428	0.000575732	0.0566805	288860	ENSG00000172243	CLEC7A	C-type lectin domain containing 7A [Source:HGNC Symbol;Acc:HGNC:14558]	protein_coding	8353	131546	10116777	10130258	-1	10153525	ensembl_havana	1	1015033	17	1209467861	1433185025
ENSG00000011465	2022.91	0.900638	0.26186	3.43938	0.000583041	0.0570794	289955	ENSG00000011465	DCN	decorin [Source:HGNC Symbol;Acc:HGNC:2705]	protein_coding	8353	131546	91140484	91183123	-1	10157307	ensembl_havana	1	1019501	16	1209467861	1433185025
ENSG00000196455	797.489	-0.258485	0.0753564	-3.43017	0.000603205	0.0587254	310092	ENSG00000196455	PIK3R4	phosphoinositide-3-kinase regulatory subunit 4 [Source:HGNC Symbol;Acc:HGNC:8982]	protein_coding	8353	131551	130678935	130746829	-1	10202815	ensembl_havana	1	1099859	7	1209467861	1433185025
ENSG00000096070	1035.99	0.188939	0.0551584	3.42539	0.000613915	0.0588241	264796	ENSG00000096070	BRPF3	bromodomain and PHD finger containing 3 [Source:HGNC Symbol;Acc:HGNC:14256]	protein_coding	8353	131555	36196744	36232790	1	10146589	ensembl_havana	1	919571	19	1209467861	1433185025
ENSG00000123562	11802.9	-0.239007	0.0697637	-3.42595	0.000612646	0.0588241	282295	ENSG00000123562	MORF4L2	mortality factor 4 like 2 [Source:HGNC Symbol;Acc:HGNC:16849]	protein_coding	8353	131539	103675496	103688158	-1	10191519	ensembl_havana	1	987500	16	1209467861	1433185025
ENSG00000178828	133.721	-0.912495	0.266404	-3.42523	0.000614289	0.0588241	308225	ENSG00000178828	RNF186	ring finger protein 186 [Source:HGNC Symbol;Acc:HGNC:25978]	protein_coding	8353	131550	19814029	19815278	-1	10211879	ensembl_havana	1	1092367	6	1209467861	1402310947
ENSG00000010282	128.066	-1.05375	0.308206	-3.41898	0.000628563	0.0590937	307682	ENSG00000010282	HHATL	hedgehog acyltransferase like [Source:HGNC Symbol;Acc:HGNC:13242]	protein_coding	8353	131551	42692663	42702827	-1	10172938	ensembl_havana	1	1090337	14	1209467861	1433185025
ENSG00000114450	382.637	0.463663	0.135587	3.41967	0.00062698	0.0590937	280078	ENSG00000114450	GNB4	G protein subunit beta 4 [Source:HGNC Symbol;Acc:HGNC:20731]	protein_coding	8353	131551	179396089	179451590	-1	10170369	ensembl_havana	1	978624	9	1209467861	1433185025
ENSG00000144785	461.641	-0.848242	0.248162	-3.4181	0.000630593	0.0590937	308817	ENSG00000144785	RP11-977G19.10	novel protein	protein_coding	8354	131546	56285916	56316059	-1	10585297	havana	1	1094763	8	1209467861	1433185025
ENSG00000178568	71.5752	0.96433	0.281808	3.42195	0.000621747	0.0590937	264492	ENSG00000178568	ERBB4	erb-b2 receptor tyrosine kinase 4 [Source:HGNC Symbol;Acc:HGNC:3432]	protein_coding	8353	131545	211375717	212538841	-1	10164232	ensembl_havana	1	918123	14	1209467861	1464969949
ENSG00000198183	34.8445	1.86945	0.547285	3.41586	0.000635803	0.059265	295333	ENSG00000198183	BPIFA1	BPI fold containing family A member 1 [Source:HGNC Symbol;Acc:HGNC:15749]	protein_coding	8353	131538	33235995	33243311	1	10146391	ensembl_havana	1	1041142	11	1209467861	1433185025
ENSG00000145888	129.461	-1.02102	0.299213	-3.41235	0.000644046	0.0594456	297877	ENSG00000145888	GLRA1	glycine receptor alpha 1 [Source:HGNC Symbol;Acc:HGNC:4326]	protein_coding	8353	131542	151822513	151924842	-1	10170090	ensembl_havana	1	1051104	10	1209467861	1433185025
ENSG00000182732	16.6429	1.32539	0.38848	3.41174	0.0006455	0.0594456	301940	ENSG00000182732	RGS6	regulator of G protein signaling 6 [Source:HGNC Symbol;Acc:HGNC:10002]	protein_coding	8353	131547	71932439	72566529	1	10209452	ensembl_havana	1	1068946	17	1209467861	1516209124
ENSG00000230457	36.0897	0.706823	0.207236	3.41072	0.000647917	0.0594456	309721	ENSG00000230457	PA2G4P4	proliferation-associated 2G4 pseudogene 4 [Source:HGNC Symbol;Acc:HGNC:32217]	processed_pseudogene	8354	131551	156809551	156810732	-1	10200281	havana	1	1098365	3	1242726437	1297690717
ENSG00000108342	91.5462	1.69496	0.497558	3.40655	0.000657889	0.0600461	281126	ENSG00000108342	CSF3	colony stimulating factor 3 [Source:HGNC Symbol;Acc:HGNC:2438]	protein_coding	8353	131554	40015361	40017813	1	10155554	ensembl_havana	1	982692	12	1209467861	1433185025
ENSG00000130770	5234.07	-0.227443	0.0668221	-3.40371	0.000664763	0.0603591	281448	ENSG00000130770	ATPIF1	ATP synthase inhibitory factor subunit 1 [Source:HGNC Symbol;Acc:HGNC:871]	protein_coding	8353	131550	28236109	28246906	1	10144610	ensembl_havana	1	983934	17	1209467861	1433185025
ENSG00000169359	1912.78	-0.279861	0.0822983	-3.40057	0.000672455	0.0607428	304291	ENSG00000169359	SLC33A1	solute carrier family 33 member 1 [Source:HGNC Symbol;Acc:HGNC:95]	protein_coding	8353	131551	155821024	155854456	-1	10220948	ensembl_havana	1	1076507	14	1209467861	1516209124
ENSG00000187091	141.402	-0.536801	0.157997	-3.39754	0.000679939	0.0611039	280915	ENSG00000187091	PLCD1	phospholipase C delta 1 [Source:HGNC Symbol;Acc:HGNC:9060]	protein_coding	8353	131551	38007496	38029762	-1	10203393	ensembl_havana	1	982130	13	1209467861	1433185025
ENSG00000132967	4414.99	0.911136	0.268874	3.38871	0.000702229	0.062785	286075	ENSG00000132967	AC121253.1	high mobility group box 1 pseudogene 5 [Source:HGNC Symbol;Acc:HGNC:4997]	transcribed_processed_pseudogene	8354	131551	22381819	22382929	1	10173638	havana	1	1002653	9	1209467861	1280702823
ENSG00000111674	1911.85	-0.685642	0.203043	-3.37683	0.000733264	0.0648976	295311	ENSG00000111674	ENO2	enolase 2 [Source:HGNC Symbol;Acc:HGNC:3353]	protein_coding	8353	131546	6913745	6923698	1	10163522	ensembl_havana	1	1040844	8	1209467861	1433185025
ENSG00000154217	1275.96	0.253905	0.0751633	3.37805	0.000730026	0.0648976	277764	ENSG00000154217	PITPNC1	phosphatidylinositol transfer protein cytoplasmic 1 [Source:HGNC Symbol;Acc:HGNC:21045]	protein_coding	8353	131554	67377281	67697261	1	10203066	ensembl_havana	1	969854	14	1209467861	1433185025
ENSG00000184117	677.988	-0.332569	0.0986687	-3.37056	0.000750151	0.0660585	283727	ENSG00000184117	NIPSNAP1	nipsnap homolog 1 [Source:HGNC Symbol;Acc:HGNC:7827]	protein_coding	8353	131557	29554808	29581337	-1	10195716	ensembl_havana	1	993142	11	1209467861	1433185025
ENSG00000090659	75.1388	0.79496	0.236122	3.36673	0.000760647	0.0661196	281302	ENSG00000090659	CD209	CD209 molecule [Source:HGNC Symbol;Acc:HGNC:1641]	protein_coding	8353	131537	7739994	7747564	-1	10151037	ensembl_havana	1	984967	17	1209467861	1433185025
ENSG00000135272	397.025	0.345414	0.102613	3.36618	0.000762164	0.0661196	287453	ENSG00000135272	MDFIC	MyoD family inhibitor domain containing [Source:HGNC Symbol;Acc:HGNC:28870]	protein_coding	8353	131559	114922154	115019202	1	10186572	ensembl_havana	1	1008457	10	1209467861	1485345725
ENSG00000151743	886.889	-0.262036	0.0778046	-3.36787	0.000757505	0.0661196	294168	ENSG00000151743	AMN1	antagonist of mitotic exit network 1 homolog [Source:HGNC Symbol;Acc:HGNC:27281]	protein_coding	8353	131546	31671137	31729174	-1	10141816	ensembl_havana	1	1035767	10	1209467861	1433185025
ENSG00000177663	505.664	0.328055	0.0977078	3.35751	0.000786471	0.0678922	267219	ENSG00000177663	IL17RA	interleukin 17 receptor A [Source:HGNC Symbol;Acc:HGNC:5985]	protein_coding	8353	131557	17084954	17115694	1	10176404	ensembl_havana	1	928324	13	1209467861	1433185025
ENSG00000198157	842.23	-0.409784	0.122426	-3.3472	0.00081631	0.0701227	312930	ENSG00000198157	HMGN5	high mobility group nucleosome binding domain 5 [Source:HGNC Symbol;Acc:HGNC:8013]	protein_coding	8353	131539	81113701	81201942	-1	10173853	ensembl_havana	1	1110836	10	1209467861	1433185025
ENSG00000154518	5718.58	-0.211678	0.0634149	-3.33798	0.000843894	0.0721386	267894	ENSG00000154518	ATP5G3	ATP synthase membrane subunit c locus 3 [Source:HGNC Symbol;Acc:HGNC:843]	protein_coding	8353	131545	175176258	175184607	-1	10144634	ensembl_havana	1	930766	9	1209467861	1433185025
ENSG00000122641	5812.94	0.745282	0.2235	3.33459	0.000854261	0.0726702	296391	ENSG00000122641	INHBA	inhibin subunit beta A [Source:HGNC Symbol;Acc:HGNC:6066]	protein_coding	8353	131559	41667168	41705834	-1	10176698	ensembl_havana	1	1044822	10	1209467861	1464969949
ENSG00000169288	1306.85	-0.266973	0.0801109	-3.33254	0.000860576	0.0728538	299942	ENSG00000169288	MRPL1	mitochondrial ribosomal protein L1 [Source:HGNC Symbol;Acc:HGNC:14275]	protein_coding	8353	131552	77862520	77952790	1	10191857	ensembl_havana	1	1058509	17	1209467861	1433185025
ENSG00000123131	5121.75	-0.303511	0.0911879	-3.32841	0.000873421	0.0735857	280689	ENSG00000123131	PRDX4	peroxiredoxin 4 [Source:HGNC Symbol;Acc:HGNC:17169]	protein_coding	8353	131539	23664262	23686399	1	10205529	ensembl_havana	1	980846	12	1209467861	1433185025
ENSG00000141441	890.471	0.3191	0.0960178	3.32335	0.000889447	0.0738705	266570	ENSG00000141441	GAREM1	GRB2 associated regulator of MAPK1 subtype 1 [Source:HGNC Symbol;Acc:HGNC:26136]	protein_coding	8353	131548	32124877	32470484	-1	10169097	ensembl_havana	1	925626	15	1209467861	1433185025
ENSG00000165646	412.8	-0.913506	0.27468	-3.32571	0.000881951	0.0738705	266033	ENSG00000165646	SLC18A2	solute carrier family 18 member A2 [Source:HGNC Symbol;Acc:HGNC:10935]	protein_coding	8353	131544	117241073	117279430	1	10220418	ensembl_havana	1	924070	13	1209467861	1530117052
ENSG00000277632	253.229	0.809738	0.243638	3.32352	0.000888881	0.0738705	295915	ENSG00000277632	CCL3	C-C motif chemokine ligand 3 [Source:HGNC Symbol;Acc:HGNC:10627]	protein_coding	8353	131554	36088256	36090169	-1	10150354	ensembl_havana	1	1042984	1	1402310947	1402310947
ENSG00000160014	3024.56	-0.279036	0.0840813	-3.31865	0.000904551	0.0747705	285594	ENSG00000160014	CALM3	calmodulin 3 [Source:HGNC Symbol;Acc:HGNC:1449]	protein_coding	8353	131537	46601074	46610793	1	10148952	ensembl_havana	1	1000943	16	1209467861	1433185025
ENSG00000095752	1232.56	0.775212	0.233916	3.31406	0.000919524	0.0756514	301617	ENSG00000095752	IL11	interleukin 11 [Source:HGNC Symbol;Acc:HGNC:5966]	protein_coding	8353	131537	55364389	55370463	-1	10176337	ensembl_havana	1	1065238	6	1209467861	1433185025
ENSG00000163623	789.269	-0.749229	0.226171	-3.31267	0.000924107	0.0756731	282801	ENSG00000163623	NKX6-1	NK6 homeobox 1 [Source:HGNC Symbol;Acc:HGNC:7839]	protein_coding	8353	131552	84491987	84498450	-1	10195839	ensembl_havana	1	989282	9	1209467861	1433185025
ENSG00000113657	1009.2	0.591935	0.178903	3.30869	0.000937348	0.0764004	279861	ENSG00000113657	DPYSL3	dihydropyrimidinase like 3 [Source:HGNC Symbol;Acc:HGNC:3015]	protein_coding	8353	131542	147390811	147510056	-1	10159796	ensembl_havana	1	977647	12	1209467861	1433185025
ENSG00000149809	398.498	-0.458457	0.138715	-3.30503	0.000949668	0.0770462	281716	ENSG00000149809	TM7SF2	transmembrane 7 superfamily member 2 [Source:HGNC Symbol;Acc:HGNC:11863]	protein_coding	8353	131556	65111845	65116384	1	10228474	ensembl_havana	1	985824	14	1209467861	1433185025
ENSG00000102401	2623.05	-0.23765	0.0719746	-3.30186	0.00096047	0.0775635	299997	ENSG00000102401	ARMCX3	armadillo repeat containing X-linked 3 [Source:HGNC Symbol;Acc:HGNC:24065]	protein_coding	8353	131539	101622797	101627843	1	10143704	ensembl_havana	1	1058826	19	1209467861	1433185025
ENSG00000101310	4216.26	-0.284435	0.0863081	-3.29558	0.000982198	0.0782366	285609	ENSG00000101310	SEC23B	Sec23 homolog B, coat complex II component [Source:HGNC Symbol;Acc:HGNC:10702]	protein_coding	8353	131538	18507482	18561415	1	10218187	ensembl_havana	1	1002176	16	1209467861	1530117052
ENSG00000108001	21.51	0.904099	0.27428	3.29626	0.000979804	0.0782366	260594	ENSG00000108001	EBF3	EBF transcription factor 3 [Source:HGNC Symbol;Acc:HGNC:19087]	protein_coding	8353	131544	129835283	129963841	-1	10161098	ensembl_havana	1	902793	13	1209467861	1433185025
ENSG00000154645	55.6124	-0.951833	0.288765	-3.29622	0.000979957	0.0782366	269100	ENSG00000154645	CHODL	chondrolectin [Source:HGNC Symbol;Acc:HGNC:17807]	protein_coding	8353	131543	17901263	18267373	1	10152840	ensembl_havana	1	935669	13	1209467861	1433185025
ENSG00000105825	5144.57	0.576757	0.175245	3.29114	0.000997806	0.0782844	275684	ENSG00000105825	TFPI2	tissue factor pathway inhibitor 2 [Source:HGNC Symbol;Acc:HGNC:11761]	protein_coding	8353	131559	93885396	93890991	-1	10227735	ensembl_havana	1	962059	12	1209467861	1530117052
ENSG00000160868	42.2169	1.07519	0.326622	3.29184	0.000995345	0.0782844	263281	ENSG00000160868	CYP3A4	cytochrome P450 family 3 subfamily A member 4 [Source:HGNC Symbol;Acc:HGNC:2637]	protein_coding	8353	131559	99756960	99784265	-1	10156703	ensembl_havana	1	912829	14	1209467861	1433185025
ENSG00000169554	245.407	0.644473	0.195758	3.29219	0.000994116	0.0782844	310034	ENSG00000169554	ZEB2	zinc finger E-box binding homeobox 2 [Source:HGNC Symbol;Acc:HGNC:14881]	protein_coding	8353	131545	144364364	144524583	-1	10237307	ensembl_havana	1	1101030	19	1209467861	1516209124
ENSG00000169756	3432.55	0.423027	0.128566	3.29034	0.00100067	0.0782844	305436	ENSG00000169756	LIMS1	LIM zinc finger domain containing 1 [Source:HGNC Symbol;Acc:HGNC:6616]	protein_coding	8353	131545	108534355	108687246	1	10181208	ensembl_havana	1	1081590	16	1209467861	1433185025
ENSG00000140265	600.052	0.195569	0.0595294	3.28525	0.0010189	0.0790056	263563	ENSG00000140265	ZSCAN29	zinc finger and SCAN domain containing 29 [Source:HGNC Symbol;Acc:HGNC:26673]	protein_coding	8353	131558	43358172	43371025	-1	10241044	ensembl_havana	1	913840	12	1209467861	1433185025
ENSG00000159885	144.018	-0.347973	0.105911	-3.28553	0.00101792	0.0790056	310721	ENSG00000159885	ZNF222	zinc finger protein 222 [Source:HGNC Symbol;Acc:HGNC:13015]	protein_coding	8353	131537	44025342	44033112	1	10238856	ensembl_havana	1	1102333	13	1209467861	1433185025
ENSG00000008441	396.824	-0.60749	0.185167	-3.28077	0.00103523	0.0792199	261890	ENSG00000008441	NFIX	nuclear factor I X [Source:HGNC Symbol;Acc:HGNC:7788]	protein_coding	8353	131537	12995608	13098796	1	10195487	ensembl_havana	1	909127	16	1209467861	1433185025
ENSG00000101336	72.9897	0.711852	0.21694	3.28133	0.00103317	0.0792199	275920	ENSG00000101336	HCK	HCK proto-oncogene, Src family tyrosine kinase [Source:HGNC Symbol;Acc:HGNC:4840]	protein_coding	8353	131538	32052188	32101856	1	10172533	ensembl_havana	1	964634	13	1209467861	1485345725
ENSG00000171621	752.717	0.365591	0.111429	3.28093	0.00103465	0.0792199	309796	ENSG00000171621	SPSB1	splA/ryanodine receptor domain and SOCS box containing 1 [Source:HGNC Symbol;Acc:HGNC:30628]	protein_coding	8353	131550	9292880	9369532	1	10224293	ensembl_havana	1	1098612	13	1209467861	1433185025
ENSG00000213366	536.132	-0.510295	0.155691	-3.27761	0.00104689	0.0794739	310616	ENSG00000213366	GSTM2	glutathione S-transferase mu 2 [Source:HGNC Symbol;Acc:HGNC:4634]	protein_coding	8353	131550	109668022	109709551	1	10171708	ensembl_havana	1	1102085	12	1189123292	1433185025
ENSG00000213937	87.5699	-0.535194	0.163297	-3.27742	0.00104762	0.0794739	291826	ENSG00000213937	CLDN9	claudin 9 [Source:HGNC Symbol;Acc:HGNC:2051]	protein_coding	8353	131549	3012456	3014505	1	10153387	ensembl_havana	1	1026188	3	1189123292	1297690717
ENSG00000102174	41.3766	0.468637	0.143155	3.27364	0.00106173	0.0799443	278670	ENSG00000102174	PHEX	phosphate regulating endopeptidase homolog X-linked [Source:HGNC Symbol;Acc:HGNC:8918]	protein_coding	8353	131539	22032441	22251310	1	10202347	ensembl_havana	1	973407	8	1209467861	1402310947
ENSG00000142178	109.346	-0.917976	0.280442	-3.27331	0.00106294	0.0799443	282205	ENSG00000142178	SIK1	salt inducible kinase 1 [Source:HGNC Symbol;Acc:HGNC:11142]	protein_coding	8353	131543	43414483	43427189	-1	10219578	ensembl_havana	1	986709	8	1209467861	1516209124
ENSG00000137996	1101.84	-0.206118	0.0630988	-3.26659	0.0010885	0.0804898	309207	ENSG00000137996	RTCA	RNA 3'-terminal phosphate cyclase [Source:HGNC Symbol;Acc:HGNC:17981]	protein_coding	8353	131550	100266207	100292769	1	10216805	ensembl_havana	1	1096401	12	1209467861	1433185025
ENSG00000164051	319.767	-0.242496	0.0742355	-3.26658	0.00108857	0.0804898	275320	ENSG00000164051	CCDC51	coiled-coil domain containing 51 [Source:HGNC Symbol;Acc:HGNC:25714]	protein_coding	8353	131551	48432164	48440456	-1	10149844	ensembl_havana	1	960477	13	1209467861	1433185025
ENSG00000225210	290.696	0.448449	0.137245	3.26751	0.00108497	0.0804898	272184	ENSG00000225210	DUXAP9	double homeobox A pseudogene 9 [Source:HGNC Symbol;Acc:HGNC:32188]	transcribed_processed_pseudogene	8354	131547	19062316	19131167	1	10160684	havana	1	947484	10	1402310947	1516209124
ENSG00000277406	582.132	-0.322619	0.098702	-3.26862	0.00108074	0.0804898	299576	ENSG00000277406	CH17-385C13.2	SEC22 homolog B4, pseudogene [Source:HGNC Symbol;Acc:HGNC:53892]	transcribed_unprocessed_pseudogene	8354	131550	146321214	146401647	-1	10218176	havana	1	1057148	2	1402310947	1516209124
ENSG00000101670	599.477	0.555132	0.170039	3.26474	0.00109564	0.0806721	285096	ENSG00000101670	LIPG	lipase G, endothelial type [Source:HGNC Symbol;Acc:HGNC:6623]	protein_coding	8353	131548	49560699	49599182	1	10183978	ensembl_havana	1	998916	11	1209467861	1433185025
ENSG00000100985	660.815	0.829015	0.254156	3.26184	0.00110693	0.0808245	294192	ENSG00000100985	MMP9	matrix metallopeptidase 9 [Source:HGNC Symbol;Acc:HGNC:7176]	protein_coding	8353	131538	46008908	46016561	1	10191280	ensembl_havana	1	1035829	7	1209467861	1339110421
ENSG00000197358	27.381	-0.795568	0.243814	-3.263	0.00110238	0.0808245	300750	ENSG00000197358	BNIP3P	BCL2 interacting protein 3 pseudogene 1 [Source:HGNC Symbol;Acc:HGNC:19922]	transcribed_processed_pseudogene	8354	131547	28264390	28265974	1	10146252	havana	1	1061640	9	1209467861	1402310947
ENSG00000197646	18.2659	1.11841	0.343168	3.25908	0.00111775	0.081276	263793	ENSG00000197646	PDCD1LG2	programmed cell death 1 ligand 2 [Source:HGNC Symbol;Acc:HGNC:18731]	protein_coding	8353	131540	5510570	5571254	1	10201455	ensembl_havana	1	914671	7	1209467861	1402310947
ENSG00000170832	746.586	0.230638	0.0708768	3.25407	0.00113762	0.0823791	304428	ENSG00000170832	USP32	ubiquitin specific peptidase 32 [Source:HGNC Symbol;Acc:HGNC:19143]	protein_coding	8353	131554	60179094	60422470	-1	10234656	ensembl_havana	1	1077411	12	1209467861	1433185025
ENSG00000117472	1593.44	-0.674994	0.207765	-3.24884	0.00115879	0.0832237	311693	ENSG00000117472	TSPAN1	tetraspanin 1 [Source:HGNC Symbol;Acc:HGNC:20657]	protein_coding	8353	131550	46175073	46185958	1	10232359	ensembl_havana	1	1105950	9	1209467861	1433185025
ENSG00000131969	54.6135	0.499165	0.153606	3.24965	0.00115548	0.0832237	301731	ENSG00000131969	ABHD12B	abhydrolase domain containing 12B [Source:HGNC Symbol;Acc:HGNC:19837]	protein_coding	8353	131547	50872160	50904970	1	10088179	ensembl_havana	1	1065962	14	1209467861	1433185025
ENSG00000163565	1467.43	0.426372	0.131329	3.2466	0.00116791	0.0835363	311234	ENSG00000163565	IFI16	interferon gamma inducible protein 16 [Source:HGNC Symbol;Acc:HGNC:5395]	protein_coding	8353	131550	158999968	159055155	1	10175289	ensembl_havana	1	1104613	18	1209467861	1433185025
ENSG00000186193	22.4765	-0.63422	0.195534	-3.24353	0.00118058	0.0840994	291695	ENSG00000186193	SAPCD2	suppressor APC domain containing 2 [Source:HGNC Symbol;Acc:HGNC:28055]	protein_coding	8353	131540	137062124	137070588	-1	10217369	ensembl_havana	1	1025734	8	1209467861	1402310947
ENSG00000120696	456.982	-0.363621	0.112316	-3.23749	0.00120585	0.0852072	270151	ENSG00000120696	KBTBD7	kelch repeat and BTB domain containing 7 [Source:HGNC Symbol;Acc:HGNC:25266]	protein_coding	8353	131541	41189833	41194566	-1	10177889	ensembl_havana	1	939438	8	1209467861	1339110421
ENSG00000198520	21.4732	-0.85464	0.263922	-3.23823	0.00120273	0.0852072	296005	ENSG00000198520	C1orf228	armadillo-like helical domain containing 1 [Source:HGNC Symbol;Acc:HGNC:34345]	protein_coding	8353	131550	44674692	44725591	1	10143725	ensembl_havana	1	1043454	11	1209467861	1530117052
ENSG00000131203	131.806	0.925935	0.286301	3.23414	0.00122011	0.0858686	290677	ENSG00000131203	IDO1	indoleamine 2,3-dioxygenase 1 [Source:HGNC Symbol;Acc:HGNC:6059]	protein_coding	8353	131560	39902275	39928444	1	10175242	ensembl_havana	1	1021954	12	1209467861	1433185025
ENSG00000116514	1083.64	0.242143	0.074966	3.23004	0.00123775	0.0867611	300443	ENSG00000116514	RNF19B	ring finger protein 19B [Source:HGNC Symbol;Acc:HGNC:26886]	protein_coding	8353	131550	32936445	32964685	-1	10211652	ensembl_havana	1	1060576	16	1209467861	1433185025
ENSG00000180044	99.1072	0.892185	0.276485	3.22689	0.00125144	0.0873717	289008	ENSG00000180044	C3orf80	chromosome 3 open reading frame 80 [Source:HGNC Symbol;Acc:HGNC:40048]	protein_coding	8353	131551	160225496	160228213	1	10147393	ensembl_havana	1	1015207	5	1209467861	1485345725
ENSG00000170312	70.6429	-1.03723	0.322011	-3.22111	0.00127696	0.0886873	304732	ENSG00000170312	CDK1	cyclin dependent kinase 1 [Source:HGNC Symbol;Acc:HGNC:1722]	protein_coding	8353	131544	60778331	60794852	1	10151458	ensembl_havana	1	1078539	15	1209467861	1433185025
ENSG00000172059	837.738	0.236574	0.0734626	3.22033	0.00128041	0.0886873	290659	ENSG00000172059	KLF11	Kruppel like factor 11 [Source:HGNC Symbol;Acc:HGNC:11811]	protein_coding	8353	131545	10042849	10054836	1	10179052	ensembl_havana	1	1021742	10	1209467861	1433185025
ENSG00000143870	8073.2	-0.235565	0.0732597	-3.21548	0.00130225	0.089524	297827	ENSG00000143870	PDIA6	protein disulfide isomerase family A member 6 [Source:HGNC Symbol;Acc:HGNC:30168]	protein_coding	8353	131545	10783391	10837977	-1	10201665	ensembl_havana	1	1051491	12	1209467861	1433185025
ENSG00000144827	1455.28	-0.333395	0.103687	-3.21538	0.00130271	0.089524	307683	ENSG00000144827	ABHD10	abhydrolase domain containing 10 [Source:HGNC Symbol;Acc:HGNC:25656]	protein_coding	8353	131551	111979010	111993363	1	10087692	ensembl_havana	1	1090097	8	1209467861	1433185025
ENSG00000100191	30.8282	-1.23187	0.383704	-3.21048	0.00132512	0.0896432	284408	ENSG00000100191	SLC5A4	solute carrier family 5 member 4 [Source:HGNC Symbol;Acc:HGNC:11039]	protein_coding	8353	131557	32218476	32255341	-1	10219965	ensembl_havana	1	995999	5	1209467861	1402310947
ENSG00000105707	460.486	-0.505721	0.157414	-3.21268	0.00131503	0.0896432	291573	ENSG00000105707	HPN	hepsin [Source:HGNC Symbol;Acc:HGNC:5155]	protein_coding	8353	131537	35040506	35066571	1	10174370	ensembl_havana	1	1025287	13	1209467861	1433185025
ENSG00000127507	69.8787	0.656606	0.204587	3.20942	0.00133002	0.0896432	287492	ENSG00000127507	ADGRE2	adhesion G protein-coupled receptor E2 [Source:HGNC Symbol;Acc:HGNC:3337]	protein_coding	8353	131537	14732393	14778541	-1	10125186	ensembl_havana	1	1009116	17	1209467861	1433185025
ENSG00000170044	201.777	0.739699	0.23039	3.21063	0.00132443	0.0896432	260403	ENSG00000170044	ZPLD1	zona pellucida like domain containing 1 [Source:HGNC Symbol;Acc:HGNC:27022]	protein_coding	8353	131551	102099244	102479841	1	10240950	ensembl_havana	1	901989	8	1209467861	1433185025
ENSG00000228589	41.7416	-0.884391	0.275492	-3.21023	0.0013263	0.0896432	280651	ENSG00000228589	RP5-1053E7.1	signal peptidase complex subunit 2 pseudogene 4 [Source:HGNC Symbol;Acc:HGNC:45237]	processed_pseudogene	8354	131550	28095742	28096422	-1	10223877	havana	1	980587	3	1242726437	1402310947
ENSG00000015285	12.0866	1.26913	0.396461	3.20115	0.00136882	0.0912062	298491	ENSG00000015285	WAS	Wiskott-Aldrich syndrome [Source:HGNC Symbol;Acc:HGNC:12731]	protein_coding	8353	131539	48676596	48691427	1	10235640	ensembl_havana	1	1053435	10	1209467861	1433185025
ENSG00000107679	3334.28	0.243163	0.0759383	3.20211	0.00136423	0.0912062	299665	ENSG00000107679	PLEKHA1	pleckstrin homology domain containing A1 [Source:HGNC Symbol;Acc:HGNC:14335]	protein_coding	8353	131544	122374696	122442602	1	10203489	ensembl_havana	1	1057450	14	1209467861	1433185025
ENSG00000171928	5256.03	-0.249832	0.0780174	-3.20226	0.00136354	0.0912062	270105	ENSG00000171928	TVP23B	trans-golgi network vesicle protein 23 homolog B [Source:HGNC Symbol;Acc:HGNC:20399]	protein_coding	8353	131554	18780995	18806714	1	10233139	ensembl_havana	1	939432	13	1209467861	1433185025
ENSG00000074696	4795.91	-0.293766	0.0918046	-3.19991	0.00137471	0.0912518	277312	ENSG00000074696	HACD3	3-hydroxyacyl-CoA dehydratase 3 [Source:HGNC Symbol;Acc:HGNC:24175]	protein_coding	8353	131558	65530418	65578352	1	10172235	ensembl_havana	1	968366	12	1209467861	1433185025
ENSG00000108306	749.102	0.380573	0.119193	3.19292	0.00140841	0.0931359	308432	ENSG00000108306	FBXL20	F-box and leucine rich repeat protein 20 [Source:HGNC Symbol;Acc:HGNC:24679]	protein_coding	8353	131554	39252644	39402523	-1	10166618	ensembl_havana	1	1093377	12	1209467861	1516209124
ENSG00000126860	50.0209	0.606584	0.190087	3.19108	0.0014174	0.0933777	272480	ENSG00000126860	EVI2A	ecotropic viral integration site 2A [Source:HGNC Symbol;Acc:HGNC:3499]	protein_coding	8353	131554	31317560	31321884	-1	10164764	ensembl_havana	1	948680	11	1209467861	1433185025
ENSG00000169692	617.643	-0.38091	0.119519	-3.18702	0.00143747	0.0943452	309371	ENSG00000169692	AGPAT2	1-acylglycerol-3-phosphate O-acyltransferase 2 [Source:HGNC Symbol;Acc:HGNC:325]	protein_coding	8353	131540	136673143	136687423	-1	10136377	ensembl_havana	1	1097169	12	1209467861	1433185025
ENSG00000095637	561.17	0.362581	0.113821	3.18554	0.00144486	0.0944611	261390	ENSG00000095637	SORBS1	sorbin and SH3 domain containing 1 [Source:HGNC Symbol;Acc:HGNC:14565]	protein_coding	8353	131544	95311771	95561414	-1	10223342	ensembl_havana	1	914773	22	1209467861	1530117052
ENSG00000176927	35.0859	-0.891773	0.280035	-3.18451	0.00145001	0.0944611	306831	ENSG00000176927	EFCAB5	EF-hand calcium binding domain 5 [Source:HGNC Symbol;Acc:HGNC:24801]	protein_coding	8353	131554	29929200	30108452	1	10161719	ensembl_havana	1	1086934	15	1209467861	1485345725
ENSG00000119421	1240.36	-0.207307	0.06514	-3.18249	0.00146017	0.0947704	274082	ENSG00000119421	NDUFA8	NADH:ubiquinone oxidoreductase subunit A8 [Source:HGNC Symbol;Acc:HGNC:7692]	protein_coding	8353	131540	122144058	122159819	-1	10194906	ensembl_havana	1	955021	6	1209467861	1402310947
ENSG00000100554	6471.02	-0.201414	0.0633187	-3.18095	0.00146793	0.0949227	309100	ENSG00000100554	ATP6V1D	ATPase H+ transporting V1 subunit D [Source:HGNC Symbol;Acc:HGNC:13527]	protein_coding	8353	131547	67294371	67360265	-1	10144742	ensembl_havana	1	1096013	11	1209467861	1433185025
ENSG00000184304	281.852	0.377092	0.11859	3.17979	0.0014738	0.0949515	301572	ENSG00000184304	PRKD1	protein kinase D1 [Source:HGNC Symbol;Acc:HGNC:9407]	protein_coding	8353	131547	29576479	30191898	-1	10205751	ensembl_havana	1	1065114	14	1209467861	1433185025
ENSG00000072310	1304.93	-0.420911	0.132645	-3.17321	0.00150761	0.0961757	277464	ENSG00000072310	SREBF1	sterol regulatory element binding transcription factor 1 [Source:HGNC Symbol;Acc:HGNC:11289]	protein_coding	8353	131554	17810399	17837002	-1	10224420	ensembl_havana	1	969184	16	1209467861	1433185025
ENSG00000112164	347.668	-0.781205	0.246294	-3.17184	0.00151475	0.0961757	288359	ENSG00000112164	GLP1R	glucagon like peptide 1 receptor [Source:HGNC Symbol;Acc:HGNC:4324]	protein_coding	8353	131555	39048798	39087743	1	10170084	ensembl_havana	1	1012741	5	1209467861	1249482436
ENSG00000145012	6327.69	0.366645	0.115543	3.17322	0.00150757	0.0961757	281207	ENSG00000145012	LPP	LIM domain containing preferred translocation partner in lipoma [Source:HGNC Symbol;Acc:HGNC:6679]	protein_coding	8353	131551	188153284	188890671	1	10184324	ensembl_havana	1	983133	13	1402310947	1485345725
ENSG00000180917	699.184	-0.189464	0.0597224	-3.17241	0.00151177	0.0961757	289496	ENSG00000180917	CMTR2	cap methyltransferase 2 [Source:HGNC Symbol;Acc:HGNC:25635]	protein_coding	8353	131549	71281389	71289715	-1	10153916	ensembl_havana	1	1017177	17	1209467861	1464969949
ENSG00000122862	284.417	0.590947	0.186394	3.17042	0.00152217	0.0962979	300820	ENSG00000122862	SRGN	serglycin [Source:HGNC Symbol;Acc:HGNC:9361]	protein_coding	8353	131544	69088106	69104811	1	10224469	ensembl_havana	1	1061877	4	1209467861	1249482436
ENSG00000112984	13.0161	-1.43408	0.452714	-3.16775	0.00153625	0.0968348	284426	ENSG00000112984	KIF20A	kinesin family member 20A [Source:HGNC Symbol;Acc:HGNC:9787]	protein_coding	8353	131542	138178719	138187715	1	10178840	ensembl_havana	1	996233	11	1209467861	1433185025
ENSG00000181191	1522.33	-0.211843	0.0668967	-3.16672	0.00154171	0.0968348	271344	ENSG00000181191	PJA1	praja ring finger ubiquitin ligase 1 [Source:HGNC Symbol;Acc:HGNC:16648]	protein_coding	8353	131539	69160851	69165793	-1	10203110	ensembl_havana	1	944006	11	1209467861	1345485522
ENSG00000050165	374.46	0.647064	0.204448	3.16493	0.00155122	0.0970844	270871	ENSG00000050165	DKK3	dickkopf WNT signaling pathway inhibitor 3 [Source:HGNC Symbol;Acc:HGNC:2893]	protein_coding	8353	131556	11963106	12009769	-1	10158561	ensembl_havana	1	943006	17	1209467861	1433185025
ENSG00000156140	31.6489	0.957685	0.302736	3.16343	0.00155921	0.097237	288440	ENSG00000156140	ADAMTS3	ADAM metallopeptidase with thrombospondin type 1 motif 3 [Source:HGNC Symbol;Acc:HGNC:219]	protein_coding	8353	131552	72280969	72569386	-1	10118087	ensembl_havana	1	1013042	9	1209467861	1464969949
ENSG00000109736	364.539	-0.379236	0.119957	-3.16144	0.00156991	0.0974501	303395	ENSG00000109736	MFSD10	major facilitator superfamily domain containing 10 [Source:HGNC Symbol;Acc:HGNC:16894]	protein_coding	8353	131552	2930561	2934859	-1	10187576	ensembl_havana	1	1073312	14	1209467861	1433185025
ENSG00000137801	16062	0.660098	0.209047	3.15766	0.00159043	0.0974501	280010	ENSG00000137801	THBS1	thrombospondin 1 [Source:HGNC Symbol;Acc:HGNC:11785]	protein_coding	8353	131558	39581079	39599466	1	10227936	ensembl_havana	1	978076	10	1209467861	1402310947
ENSG00000143119	207.804	0.684901	0.216775	3.1595	0.0015804	0.0974501	283819	ENSG00000143119	CD53	CD53 molecule [Source:HGNC Symbol;Acc:HGNC:1686]	protein_coding	8353	131550	110871188	110899928	1	10150895	ensembl_havana	1	993629	13	1209467861	1530117052
ENSG00000186665	214.243	0.201839	0.0639179	3.15778	0.00158973	0.0974501	299121	ENSG00000186665	C17orf58	chromosome 17 open reading frame 58 [Source:HGNC Symbol;Acc:HGNC:27568]	protein_coding	8353	131554	67991101	67996431	-1	10148319	ensembl_havana	1	1055365	9	1209467861	1464969949
ENSG00000198420	3135.64	-0.224968	0.071218	-3.15886	0.00158388	0.0974501	274761	ENSG00000198420	TCAF1	TRPM8 channel associated factor 1 [Source:HGNC Symbol;Acc:HGNC:22201]	protein_coding	8353	131559	143851375	143902198	-1	10226951	ensembl_havana	1	958221	9	1209467861	1433185025
ENSG00000178522	32.6091	1.10719	0.350787	3.15631	0.0015978	0.0975605	273209	ENSG00000178522	AMBN	ameloblastin [Source:HGNC Symbol;Acc:HGNC:452]	protein_coding	8353	131552	70592256	70607288	1	10141732	ensembl_havana	1	951637	14	1209467861	1433185025
ENSG00000262406	363.055	1.08181	0.343461	3.14974	0.00163416	0.0994343	307723	ENSG00000262406	MMP12	matrix metallopeptidase 12 [Source:HGNC Symbol;Acc:HGNC:7158]	protein_coding	8353	131556	102862736	102875034	-1	10191290	ensembl_havana	1	1090291	2	1332240744	1345485522
ENSG00000198286	298.281	0.474761	0.150884	3.14653	0.0016522	0.100184	277723	ENSG00000198286	CARD11	caspase recruitment domain family member 11 [Source:HGNC Symbol;Acc:HGNC:16393]	protein_coding	8353	131559	2906141	3043945	-1	10149232	ensembl_havana	1	969690	9	1209467861	1433185025
ENSG00000132855	42.313	-0.955929	0.304336	-3.14103	0.00168352	0.100204	313586	ENSG00000132855	ANGPTL3	angiopoietin like 3 [Source:HGNC Symbol;Acc:HGNC:491]	protein_coding	8353	131550	62597487	62606159	1	10141961	ensembl_havana	1	1113521	4	1209467861	1249482436
ENSG00000135966	885.708	0.176987	0.0562874	3.14434	0.0016646	0.100204	272870	ENSG00000135966	TGFBRAP1	transforming growth factor beta receptor associated protein 1 [Source:HGNC Symbol;Acc:HGNC:16836]	protein_coding	8353	131545	105264391	105330034	-1	10227797	ensembl_havana	1	950323	12	1209467861	1433185025
ENSG00000146469	59.8861	-1.96705	0.62618	-3.14135	0.00168172	0.100204	295139	ENSG00000146469	VIP	vasoactive intestinal peptide [Source:HGNC Symbol;Acc:HGNC:12693]	protein_coding	8353	131555	152750798	152759765	1	10235088	ensembl_havana	1	1039854	12	1209467861	1433185025
ENSG00000154080	981.041	-0.572299	0.182126	-3.14232	0.00167615	0.100204	292548	ENSG00000154080	CHST9	carbohydrate sulfotransferase 9 [Source:HGNC Symbol;Acc:HGNC:19898]	protein_coding	8353	131548	26906481	27185317	-1	10152997	ensembl_havana	1	1028894	13	1209467861	1464969949
ENSG00000169508	320.673	0.683106	0.217518	3.14046	0.00168685	0.100204	281743	ENSG00000169508	GPR183	G protein-coupled receptor 183 [Source:HGNC Symbol;Acc:HGNC:3128]	protein_coding	8353	131541	99294530	99307405	-1	10171211	ensembl_havana	1	984988	6	1209467861	1249482436
ENSG00000171557	4748.27	1.05188	0.334938	3.14052	0.00168649	0.100204	304482	ENSG00000171557	FGG	fibrinogen gamma chain [Source:HGNC Symbol;Acc:HGNC:3694]	protein_coding	8353	131552	154604134	154612967	-1	10167258	ensembl_havana	1	1077555	16	1209467861	1433185025
ENSG00000008226	32.2836	-1.03204	0.328793	-3.13887	0.001696	0.100408	282970	ENSG00000008226	DLEC1	DLEC1, cilia and flagella associated protein [Source:HGNC Symbol;Acc:HGNC:2899]	protein_coding	8353	131551	38039205	38124025	1	10158584	ensembl_havana	1	990223	19	1209467861	1433185025
ENSG00000090266	6811.06	-0.254026	0.0810196	-3.13537	0.00171636	0.100719	275260	ENSG00000090266	NDUFB2	NADH:ubiquinone oxidoreductase subunit B2 [Source:HGNC Symbol;Acc:HGNC:7697]	protein_coding	8353	131559	140690777	140722790	1	10194981	ensembl_havana	1	960434	12	1209467861	1433185025
ENSG00000106733	797.422	-0.274513	0.0875382	-3.13592	0.00171315	0.100719	295755	ENSG00000106733	NMRK1	nicotinamide riboside kinase 1 [Source:HGNC Symbol;Acc:HGNC:26057]	protein_coding	8353	131540	75060573	75088217	-1	10196034	ensembl_havana	1	1042624	20	1209467861	1433185025
ENSG00000154237	876.737	0.274153	0.0874488	3.13501	0.0017185	0.100719	269542	ENSG00000154237	LRRK1	leucine rich repeat kinase 1 [Source:HGNC Symbol;Acc:HGNC:18608]	protein_coding	8353	131558	100919215	101078254	1	10184804	ensembl_havana	1	937171	12	1209467861	1433185025
ENSG00000108474	585.818	0.2728	0.0870977	3.13211	0.00173555	0.100827	260511	ENSG00000108474	PIGL	phosphatidylinositol glycan anchor biosynthesis class L [Source:HGNC Symbol;Acc:HGNC:8966]	protein_coding	8353	131554	16217191	16351797	1	10202681	ensembl_havana	1	902640	16	1209467861	1433185025
ENSG00000177463	1279.37	0.235065	0.0750283	3.13302	0.00173018	0.100827	270130	ENSG00000177463	NR2C2	nuclear receptor subfamily 2 group C member 2 [Source:HGNC Symbol;Acc:HGNC:7972]	protein_coding	8353	131551	14947584	15053600	1	10196695	ensembl_havana	1	940211	15	1209467861	1433185025
ENSG00000267127	9.5759	1.09517	0.349697	3.13176	0.0017376	0.100827	293843	ENSG00000267127	RP11-795F19.5	novel transcript	protein_coding	8354	131548	80034346	80097088	1	10616344	havana	1	1034498	7	1345485522	1464969949
ENSG00000081818	360.497	0.522288	0.167181	3.1241	0.00178352	0.102139	293986	ENSG00000081818	PCDHB4	protocadherin beta 4 [Source:HGNC Symbol;Acc:HGNC:8689]	protein_coding	8354	131542	141121799	141125623	1	10201104	havana	1	1035114	3	1209467861	1407950945
ENSG00000102981	92.1114	-0.442362	0.141571	-3.12466	0.00178014	0.102139	293077	ENSG00000102981	PARD6A	par-6 family cell polarity regulator alpha [Source:HGNC Symbol;Acc:HGNC:15943]	protein_coding	8353	131549	67660946	67662778	1	10200659	ensembl_havana	1	1031121	9	1209467861	1433185025
ENSG00000115310	10303.6	-0.282436	0.0903279	-3.12679	0.00176728	0.102139	270523	ENSG00000115310	RTN4	reticulon 4 [Source:HGNC Symbol;Acc:HGNC:14085]	protein_coding	8353	131545	54972187	55112621	-1	10216887	ensembl_havana	1	947358	17	1209467861	1433185025
ENSG00000134460	38.0453	1.10811	0.354623	3.12474	0.00177961	0.102139	278678	ENSG00000134460	IL2RA	interleukin 2 receptor subunit alpha [Source:HGNC Symbol;Acc:HGNC:6008]	protein_coding	8353	131544	6010689	6062370	-1	10176258	ensembl_havana	1	973394	17	1209467861	1530117052
ENSG00000196914	4120.62	0.191483	0.0613194	3.12271	0.00179192	0.102285	286416	ENSG00000196914	ARHGEF12	Rho guanine nucleotide exchange factor 12 [Source:HGNC Symbol;Acc:HGNC:14193]	protein_coding	8353	131556	120336914	120489936	1	10143381	ensembl_havana	1	1004994	8	1209467861	1433185025
ENSG00000213462	1307.19	0.504363	0.161746	3.11825	0.00181931	0.103512	266691	ENSG00000213462	ERV3-1	endogenous retrovirus group 3 member 1, envelope [Source:HGNC Symbol;Acc:HGNC:3454]	protein_coding	8354	131559	64990809	65006743	-1	10164422	havana	1	926063	4	1189123292	1297690717
ENSG00000153233	78.583	-0.76304	0.244886	-3.11589	0.00183388	0.104003	301852	ENSG00000153233	PTPRR	protein tyrosine phosphatase, receptor type R [Source:HGNC Symbol;Acc:HGNC:9680]	protein_coding	8353	131546	70638073	70920843	-1	10207174	ensembl_havana	1	1067872	12	1209467861	1433185025
ENSG00000183010	447.191	-0.457615	0.146922	-3.11467	0.0018415	0.104098	296397	ENSG00000183010	PYCR1	pyrroline-5-carboxylate reductase 1 [Source:HGNC Symbol;Acc:HGNC:9721]	protein_coding	8353	131554	81932384	81942412	-1	10207381	ensembl_havana	1	1046695	16	1209467861	1433185025
ENSG00000184557	612.016	0.417304	0.134267	3.10802	0.00188344	0.106126	303433	ENSG00000184557	SOCS3	suppressor of cytokine signaling 3 [Source:HGNC Symbol;Acc:HGNC:19391]	protein_coding	8353	131554	78356778	78360077	-1	10223285	ensembl_havana	1	1072933	4	1209467861	1402310947
ENSG00000072163	18.6654	-1.00697	0.324672	-3.10152	0.00192532	0.106191	259382	ENSG00000072163	LIMS2	LIM zinc finger domain containing 2 [Source:HGNC Symbol;Acc:HGNC:16084]	protein_coding	8353	131545	127638381	127681786	-1	10181213	ensembl_havana	1	903075	19	1209467861	1464969949
ENSG00000101349	34.2586	-0.653087	0.210714	-3.0994	0.00193912	0.106191	277350	ENSG00000101349	PAK7	p21 (RAC1) activated kinase 5 [Source:HGNC Symbol;Acc:HGNC:15916]	protein_coding	8353	131538	9537389	9839041	-1	10200494	ensembl_havana	1	968238	16	1209467861	1433185025
ENSG00000108688	185.178	0.917459	0.295855	3.10104	0.0019284	0.106191	298954	ENSG00000108688	CCL7	C-C motif chemokine ligand 7 [Source:HGNC Symbol;Acc:HGNC:10634]	protein_coding	8353	131554	34270221	34272242	1	10150381	ensembl_havana	1	1054919	11	1209467861	1433185025
ENSG00000139684	5124.96	-0.178984	0.0576991	-3.10203	0.00192196	0.106191	267040	ENSG00000139684	ESD	esterase D [Source:HGNC Symbol;Acc:HGNC:3465]	protein_coding	8353	131541	46771256	46797232	-1	10164571	ensembl_havana	1	927679	13	1209467861	1433185025
ENSG00000145284	3625.7	-0.415258	0.133847	-3.10249	0.001919	0.106191	301139	ENSG00000145284	SCD5	stearoyl-CoA desaturase 5 [Source:HGNC Symbol;Acc:HGNC:21088]	protein_coding	8353	131552	82629539	82798857	-1	10217668	ensembl_havana	1	1063428	11	1209467861	1433185025
ENSG00000147614	40.5921	0.707605	0.22826	3.09999	0.00193525	0.106191	270751	ENSG00000147614	ATP6V0D2	ATPase H+ transporting V0 subunit d2 [Source:HGNC Symbol;Acc:HGNC:18266]	protein_coding	8353	131560	85987323	86154228	1	10144818	ensembl_havana	1	941718	3	1209467861	1280702823
ENSG00000147872	2357.49	0.64055	0.206599	3.10045	0.00193225	0.106191	274239	ENSG00000147872	PLIN2	perilipin 2 [Source:HGNC Symbol;Acc:HGNC:248]	protein_coding	8353	131540	19108375	19149290	-1	10203634	ensembl_havana	1	956031	9	1209467861	1433185025
ENSG00000213694	293.366	0.553059	0.178045	3.10629	0.00189449	0.106191	288317	ENSG00000213694	S1PR3	sphingosine-1-phosphate receptor 3 [Source:HGNC Symbol;Acc:HGNC:3167]	protein_coding	8353	131540	88990863	89005010	1	10217077	ensembl_havana	1	1012408	4	1189123292	1530117052
ENSG00000283932	971.772	-0.368189	0.11861	-3.1042	0.00190795	0.106191	264123	ENSG00000283932	RP4-788L20.5	novel transcript	protein_coding	8354	131538	22560553	22584261	-1	10630269	havana	1	916215	1	1485345725	1485345725
ENSG00000043462	139.802	0.71594	0.231296	3.09534	0.00196589	0.106328	291471	ENSG00000043462	LCP2	lymphocyte cytosolic protein 2 [Source:HGNC Symbol;Acc:HGNC:6529]	protein_coding	8353	131542	170246237	170298227	-1	10180747	ensembl_havana	1	1025063	11	1209467861	1433185025
ENSG00000166111	542.026	-0.732309	0.236548	-3.09581	0.00196275	0.106328	308175	ENSG00000166111	SVOP	SV2 related protein [Source:HGNC Symbol;Acc:HGNC:25417]	protein_coding	8353	131546	108907741	109021240	-1	10225842	ensembl_havana	1	1092201	9	1209467861	1433185025
ENSG00000168374	15747.3	-0.228446	0.0737957	-3.09566	0.00196378	0.106328	281450	ENSG00000168374	ARF4	ADP ribosylation factor 4 [Source:HGNC Symbol;Acc:HGNC:655]	protein_coding	8353	131551	57571363	57598220	-1	10143082	ensembl_havana	1	983985	10	1209467861	1433185025
ENSG00000203710	13.826	0.670626	0.216641	3.09556	0.00196443	0.106328	297502	ENSG00000203710	CR1	complement C3b/C4b receptor 1 (Knops blood group) [Source:HGNC Symbol;Acc:HGNC:2334]	protein_coding	8353	131550	207496147	207641765	1	10155131	ensembl_havana	1	1050298	11	1141948800	1516209124
ENSG00000165443	464.357	-0.575749	0.186191	-3.09225	0.00198648	0.107111	293028	ENSG00000165443	PHYHIPL	phytanoyl-CoA 2-hydroxylase interacting protein like [Source:HGNC Symbol;Acc:HGNC:29378]	protein_coding	8353	131544	59176590	59247774	1	10202546	ensembl_havana	1	1030906	11	1209467861	1433185025
ENSG00000114013	58.0377	0.94186	0.304718	3.09092	0.00199537	0.10726	289209	ENSG00000114013	CD86	CD86 molecule [Source:HGNC Symbol;Acc:HGNC:1705]	protein_coding	8353	131551	122055366	122121139	1	10150960	ensembl_havana	1	1016119	15	1209467861	1433185025
ENSG00000080345	2082.32	0.227052	0.0735665	3.08635	0.00202631	0.107933	263044	ENSG00000080345	RIF1	replication timing regulatory factor 1 [Source:HGNC Symbol;Acc:HGNC:23207]	protein_coding	8353	131545	151409883	151508013	1	10209714	ensembl_havana	1	913836	17	1209467861	1433185025
ENSG00000139269	20.3976	0.832951	0.269792	3.08738	0.00201929	0.107933	287370	ENSG00000139269	INHBE	inhibin subunit beta E [Source:HGNC Symbol;Acc:HGNC:24029]	protein_coding	8353	131546	57452323	57459280	1	10176710	ensembl_havana	1	1008066	2	1209467861	1305132571
ENSG00000162604	1863.67	-0.200131	0.0648441	-3.08634	0.00202637	0.107933	299981	ENSG00000162604	TM2D1	TM2 domain containing 1 [Source:HGNC Symbol;Acc:HGNC:24142]	protein_coding	8353	131550	61681046	61725423	-1	10228431	ensembl_havana	1	1058653	12	1209467861	1433185025
ENSG00000143226	339.297	0.716837	0.232589	3.08199	0.00205625	0.109193	306368	ENSG00000143226	FCGR2A	Fc fragment of IgG receptor IIa [Source:HGNC Symbol;Acc:HGNC:3616]	protein_coding	8353	131550	161505430	161524013	1	10166844	ensembl_havana	1	1084887	13	1209467861	1433185025
ENSG00000117228	1991.69	0.613912	0.199392	3.07892	0.00207753	0.109667	283073	ENSG00000117228	GBP1	guanylate binding protein 1 [Source:HGNC Symbol;Acc:HGNC:4182]	protein_coding	8353	131550	89052319	89065360	-1	10169255	ensembl_havana	1	990396	9	1209467861	1339110421
ENSG00000137496	1168.17	0.641688	0.208476	3.078	0.00208395	0.109667	264891	ENSG00000137496	IL18BP	interleukin 18 binding protein [Source:HGNC Symbol;Acc:HGNC:5987]	protein_coding	8353	131556	71998541	72005715	1	10176431	ensembl_havana	1	919810	17	1209467861	1433185025
ENSG00000140043	999.255	-0.309859	0.100669	-3.07801	0.00208385	0.109667	312828	ENSG00000140043	PTGR2	prostaglandin reductase 2 [Source:HGNC Symbol;Acc:HGNC:20149]	protein_coding	8353	131547	73851844	73886827	1	10206954	ensembl_havana	1	1110323	11	1209467861	1433185025
ENSG00000115165	67.9424	0.640961	0.208461	3.07474	0.00210688	0.109778	266941	ENSG00000115165	CYTIP	cytohesin 1 interacting protein [Source:HGNC Symbol;Acc:HGNC:9506]	protein_coding	8353	131545	157414619	157488961	-1	10156919	ensembl_havana	1	927177	9	1209467861	1433185025
ENSG00000115808	509.737	0.407705	0.13262	3.07425	0.00211036	0.109778	272082	ENSG00000115808	STRN	striatin [Source:HGNC Symbol;Acc:HGNC:11424]	protein_coding	8353	131545	36843640	36966472	-1	10225390	ensembl_havana	1	947062	11	1209467861	1433185025
ENSG00000127249	151.213	-0.945383	0.307485	-3.07456	0.00210811	0.109778	301010	ENSG00000127249	ATP13A4	ATPase 13A4 [Source:HGNC Symbol;Acc:HGNC:25422]	protein_coding	8353	131551	193402077	193593111	-1	10144959	ensembl_havana	1	1063354	14	1209467861	1433185025
ENSG00000153246	77.9232	0.835372	0.271742	3.07414	0.00211112	0.109778	281765	ENSG00000153246	PLA2R1	phospholipase A2 receptor 1 [Source:HGNC Symbol;Acc:HGNC:9042]	protein_coding	8353	131545	159932006	160062610	-1	10203320	ensembl_havana	1	985489	12	1209467861	1464969949
ENSG00000127920	1776.62	0.38037	0.123946	3.06883	0.00214902	0.111418	276746	ENSG00000127920	GNG11	G protein subunit gamma 11 [Source:HGNC Symbol;Acc:HGNC:4403]	protein_coding	8353	131559	93921699	93928610	1	10170410	ensembl_havana	1	965746	5	1209467861	1380288536
ENSG00000019991	75.6745	1.00075	0.326561	3.06453	0.00218014	0.111641	277878	ENSG00000019991	HGF	hepatocyte growth factor [Source:HGNC Symbol;Acc:HGNC:4893]	protein_coding	8353	131559	81699008	81770438	-1	10172916	ensembl_havana	1	973124	16	1209467861	1516209124
ENSG00000075340	108.319	0.65901	0.215232	3.06186	0.00219967	0.111641	264417	ENSG00000075340	ADD2	adducin 2 [Source:HGNC Symbol;Acc:HGNC:244]	protein_coding	8353	131545	70607618	70768225	-1	10123884	ensembl_havana	1	919400	22	1209467861	1433185025
ENSG00000115419	4253.86	0.264253	0.0862775	3.06282	0.00219261	0.111641	292889	ENSG00000115419	GLS	glutaminase [Source:HGNC Symbol;Acc:HGNC:4331]	protein_coding	8353	131545	190880827	190965552	1	10170127	ensembl_havana	1	1030701	12	1209467861	1433185025
ENSG00000143641	1649.77	0.446031	0.14546	3.06634	0.00216694	0.111641	309750	ENSG00000143641	GALNT2	polypeptide N-acetylgalactosaminyltransferase 2 [Source:HGNC Symbol;Acc:HGNC:4124]	protein_coding	8353	131550	230057990	230282124	1	10168899	ensembl_havana	1	1098462	9	1209467861	1402310947
ENSG00000162631	34.2797	0.966956	0.315685	3.06304	0.00219102	0.111641	301660	ENSG00000162631	NTNG1	netrin G1 [Source:HGNC Symbol;Acc:HGNC:23319]	protein_coding	8353	131550	107140007	107483458	1	10197090	ensembl_havana	1	1065589	18	1209467861	1433185025
ENSG00000204323	82.0006	-0.701856	0.22916	-3.06273	0.00219326	0.111641	268614	ENSG00000204323	SMIM5	small integral membrane protein 5 [Source:HGNC Symbol;Acc:HGNC:40030]	protein_coding	8353	131554	75633434	75641404	1	10221698	ensembl_havana	1	933420	5	1141948800	1339110421
ENSG00000204650	514.448	-0.341531	0.111466	-3.064	0.00218401	0.111641	267045	ENSG00000204650	AC126544.4	long intergenic non-protein coding RNA 2210 [Source:HGNC Symbol;Acc:HGNC:26327]	transcribed_unitary_pseudogene	8354	131554	45620328	45655156	1	10183367	havana	1	927526	14	1141948800	1485345725
ENSG00000237522	18.6534	0.531383	0.173585	3.06123	0.00220429	0.111641	304384	ENSG00000237522	AC010733.8	non-POU domain containing, octamer-binding pseudogene 2 [Source:HGNC Symbol;Acc:HGNC:42032]	processed_pseudogene	8354	131545	60936819	60938049	-1	10196211	havana	1	1076887	1	1242726437	1242726437
ENSG00000161714	374.193	0.691327	0.226017	3.05874	0.00222269	0.112249	303935	ENSG00000161714	PLCD3	phospholipase C delta 3 [Source:HGNC Symbol;Acc:HGNC:9061]	protein_coding	8353	131554	45108967	45133354	-1	10203396	ensembl_havana	1	1074989	11	1402310947	1433185025
ENSG00000072756	1000.3	-0.172538	0.0564242	-3.05787	0.00222919	0.112254	270681	ENSG00000072756	TRNT1	tRNA nucleotidyl transferase 1 [Source:HGNC Symbol;Acc:HGNC:17341]	protein_coding	8353	131551	3126916	3150879	1	10231863	ensembl_havana	1	941527	16	1209467861	1433185025
ENSG00000174348	68.9775	0.729942	0.238834	3.05628	0.00224105	0.112528	289783	ENSG00000174348	PODN	podocan [Source:HGNC Symbol;Acc:HGNC:23174]	protein_coding	8353	131550	53062052	53085502	1	10204086	ensembl_havana	1	1018398	13	1209467861	1433185025
ENSG00000114573	4735.69	-0.221544	0.0725559	-3.05343	0.00226241	0.112632	279326	ENSG00000114573	ATP6V1A	ATPase H+ transporting V1 subunit A [Source:HGNC Symbol;Acc:HGNC:851]	protein_coding	8353	131551	113747019	113812056	1	10144720	ensembl_havana	1	975731	9	1209467861	1433185025
ENSG00000132185	25.1575	1.09431	0.358296	3.0542	0.00225658	0.112632	306696	ENSG00000132185	FCRLA	Fc receptor like A [Source:HGNC Symbol;Acc:HGNC:18504]	protein_coding	8353	131550	161706972	161714352	1	10166926	ensembl_havana	1	1086625	16	1209467861	1433185025
ENSG00000164588	33.4582	1.10737	0.362653	3.05353	0.00226166	0.112632	277528	ENSG00000164588	HCN1	hyperpolarization activated cyclic nucleotide gated potassium channel 1 [Source:HGNC Symbol;Acc:HGNC:4845]	protein_coding	8353	131542	45254950	45696498	-1	10172543	ensembl_havana	1	968813	6	1209467861	1464969949
ENSG00000104626	377.325	0.434681	0.142465	3.05115	0.00227967	0.11317	311166	ENSG00000104626	ERI1	exoribonuclease 1 [Source:HGNC Symbol;Acc:HGNC:23994]	protein_coding	8353	131560	9002147	9116746	1	10164319	ensembl_havana	1	1104052	14	1209467861	1433185025
ENSG00000153130	5511.3	-0.276413	0.0906481	-3.0493	0.00229374	0.113227	294363	ENSG00000153130	SCOC	short coiled-coil protein [Source:HGNC Symbol;Acc:HGNC:20335]	protein_coding	8353	131552	140257286	140385726	1	10217868	ensembl_havana	1	1036675	17	1209467861	1433185025
ENSG00000280828	42.3713	0.547436	0.179481	3.05011	0.0022876	0.113227	261534	ENSG00000280828	RP11-274B21.1	pseudogene similar to part of tousled-like kinase 2 (TLK2)	unprocessed_pseudogene	8354	131559	128533652	128615970	1	10627863	havana	1	906270	1	1421419569	1421419569
ENSG00000279208	28.0593	0.714945	0.23472	3.04595	0.0023195	0.114177	280217	ENSG00000279208	bP-21264C1.1	NA	unprocessed_pseudogene	8354	131543	9369285	9376645	-1	10625713	havana	1	978943	1	1407950945	1407950945
ENSG00000158715	96.0211	-0.618817	0.203371	-3.0428	0.0023439	0.114428	295359	ENSG00000158715	SLC45A3	solute carrier family 45 member 3 [Source:HGNC Symbol;Acc:HGNC:8642]	protein_coding	8353	131550	205657851	205680459	-1	10221245	ensembl_havana	1	1040745	5	1209467861	1249482436
ENSG00000160182	958.833	-1.08728	0.357332	-3.04276	0.00234419	0.114428	267686	ENSG00000160182	TFF1	trefoil factor 1 [Source:HGNC Symbol;Acc:HGNC:11755]	protein_coding	8353	131543	42362282	42366594	-1	10227710	ensembl_havana	1	929883	2	1209467861	1249482436
ENSG00000165409	100.998	0.7561	0.24848	3.0429	0.00234311	0.114428	288529	ENSG00000165409	TSHR	thyroid stimulating hormone receptor [Source:HGNC Symbol;Acc:HGNC:12373]	protein_coding	8353	131547	80954989	81146302	1	10232309	ensembl_havana	1	1013687	17	1209467861	1516209124
ENSG00000165188	28.3468	-0.867682	0.285255	-3.04177	0.0023519	0.114485	263853	ENSG00000165188	RNF183	ring finger protein 183 [Source:HGNC Symbol;Acc:HGNC:28721]	protein_coding	8353	131540	113297093	113303376	-1	10211870	ensembl_havana	1	914849	13	1209467861	1433185025
ENSG00000131966	3156.56	-0.183278	0.0602892	-3.03998	0.0023659	0.114744	302158	ENSG00000131966	ACTR10	actin related protein 10 homolog [Source:HGNC Symbol;Acc:HGNC:17372]	protein_coding	8353	131547	58200080	58235636	1	10111854	ensembl_havana	1	1068038	13	1209467861	1433185025
ENSG00000137491	141.603	1.04909	0.345161	3.03942	0.00237032	0.114744	270767	ENSG00000137491	SLCO2B1	solute carrier organic anion transporter family member 2B1 [Source:HGNC Symbol;Acc:HGNC:10962]	protein_coding	8353	131556	75100563	75206549	1	10221330	ensembl_havana	1	942324	14	1209467861	1433185025
ENSG00000154917	297.487	-0.422728	0.139154	-3.03784	0.00238284	0.115033	283025	ENSG00000154917	RAB6B	RAB6B, member RAS oncogene family [Source:HGNC Symbol;Acc:HGNC:14902]	protein_coding	8353	131551	133824239	133895836	-1	10207617	ensembl_havana	1	990218	10	1209467861	1433185025
ENSG00000161267	115.036	-0.408665	0.134593	-3.03631	0.00239492	0.115074	286590	ENSG00000161267	BDH1	3-hydroxybutyrate dehydrogenase 1 [Source:HGNC Symbol;Acc:HGNC:1027]	protein_coding	8353	131551	197509783	197573323	-1	10145786	ensembl_havana	1	1004966	11	1209467861	1433185025
ENSG00000188321	496.654	-0.339663	0.111876	-3.03607	0.00239684	0.115074	287017	ENSG00000188321	ZNF559	zinc finger protein 559 [Source:HGNC Symbol;Acc:HGNC:28197]	protein_coding	8353	131537	9323772	9351162	1	10240019	ensembl_havana	1	1006589	13	1209467861	1433185025
ENSG00000041988	297.894	-0.286417	0.0944721	-3.03176	0.00243133	0.11547	269189	ENSG00000041988	THAP3	THAP domain containing 3 [Source:HGNC Symbol;Acc:HGNC:20855]	protein_coding	8353	131550	6624866	6635586	1	10227876	ensembl_havana	1	935760	15	1209467861	1433185025
ENSG00000106049	833.598	-0.288625	0.0951991	-3.0318	0.00243098	0.11547	260775	ENSG00000106049	HIBADH	3-hydroxyisobutyrate dehydrogenase [Source:HGNC Symbol;Acc:HGNC:4907]	protein_coding	8353	131559	27525442	27662995	-1	10172967	ensembl_havana	1	903645	8	1209467861	1433185025
ENSG00000155287	404.16	0.229475	0.0757045	3.03119	0.00243593	0.11547	279563	ENSG00000155287	SLC25A28	solute carrier family 25 member 28 [Source:HGNC Symbol;Acc:HGNC:23472]	protein_coding	8353	131544	99610522	99620609	-1	10220705	ensembl_havana	1	976385	10	1209467861	1433185025
ENSG00000162714	480.485	0.333181	0.109927	3.03093	0.00243802	0.11547	313751	ENSG00000162714	ZNF496	zinc finger protein 496 [Source:HGNC Symbol;Acc:HGNC:23713]	protein_coding	8353	131550	247297412	247331846	-1	10239848	ensembl_havana	1	1114093	12	1209467861	1433185025
ENSG00000223722	53.7071	-1.72546	0.568728	-3.03389	0.0024142	0.11547	294654	ENSG00000223722	RP11-467L13.5	interferon induced transmembrane protein 3 (1-8U) (IFITM3) pseudogene	processed_pseudogene	8354	131546	31754720	31755121	1	10587706	havana	1	1037646	3	1242726437	1402310947
ENSG00000266997	261.997	0.911569	0.301059	3.02788	0.0024628	0.116329	287781	ENSG00000266997	RP11-886H22.1	novel transcript	protein_coding	8354	131548	49795793	49837623	-1	10616137	havana	1	1009972	2	1345485522	1360689698
ENSG00000047249	1938.51	-0.219399	0.0725314	-3.02489	0.00248725	0.116394	265250	ENSG00000047249	ATP6V1H	ATPase H+ transporting V1 subunit H [Source:HGNC Symbol;Acc:HGNC:18303]	protein_coding	8353	131560	53715557	53843558	-1	10144785	ensembl_havana	1	922165	17	1209467861	1485345725
ENSG00000066185	69.7569	-0.633192	0.20947	-3.02282	0.00250427	0.116394	291843	ENSG00000066185	ZMYND12	zinc finger MYND-type containing 12 [Source:HGNC Symbol;Acc:HGNC:21192]	protein_coding	8353	131550	42430329	42456267	-1	10238025	ensembl_havana	1	1026255	12	1209467861	1433185025
ENSG00000095303	153.08	0.603315	0.199586	3.02283	0.00250425	0.116394	276934	ENSG00000095303	PTGS1	prostaglandin-endoperoxide synthase 1 [Source:HGNC Symbol;Acc:HGNC:9604]	protein_coding	8353	131540	122370530	122395703	1	10206957	ensembl_havana	1	968043	15	1209467861	1516209124
ENSG00000113248	94.9016	0.506414	0.167434	3.02456	0.00248998	0.116394	294003	ENSG00000113248	PCDHB15	protocadherin beta 15 [Source:HGNC Symbol;Acc:HGNC:8686]	protein_coding	8353	131542	141245349	141249365	1	10201148	ensembl_havana	1	1035184	5	1209467861	1407950945
ENSG00000115415	3445.36	0.288685	0.0955582	3.02104	0.00251909	0.116394	293005	ENSG00000115415	STAT1	signal transducer and activator of transcription 1 [Source:HGNC Symbol;Acc:HGNC:11362]	protein_coding	8353	131545	190964358	191020960	-1	10225076	ensembl_havana	1	1031630	18	1209467861	1433185025
ENSG00000162511	626.228	0.62295	0.20616	3.02169	0.0025137	0.116394	289690	ENSG00000162511	LAPTM5	lysosomal protein transmembrane 5 [Source:HGNC Symbol;Acc:HGNC:29612]	protein_coding	8353	131550	30732469	30757820	-1	10180472	ensembl_havana	1	1017948	7	1209467861	1339110421
ENSG00000168067	239.71	-0.527305	0.174291	-3.02542	0.00248286	0.116394	263964	ENSG00000168067	MAP4K2	mitogen-activated protein kinase kinase kinase kinase 2 [Source:HGNC Symbol;Acc:HGNC:6864]	protein_coding	8353	131556	64784914	64803241	-1	10185881	ensembl_havana	1	916217	11	1209467861	1433185025
ENSG00000171227	702.195	-0.49542	0.164022	-3.02045	0.00252395	0.116394	290111	ENSG00000171227	TMEM37	transmembrane protein 37 [Source:HGNC Symbol;Acc:HGNC:18216]	protein_coding	8353	131545	119429901	119438520	1	10228720	ensembl_havana	1	1019708	6	1209467861	1249482436
ENSG00000175445	62.1944	0.877784	0.29034	3.0233	0.00250037	0.116394	274585	ENSG00000175445	LPL	lipoprotein lipase [Source:HGNC Symbol;Acc:HGNC:6677]	protein_coding	8353	131560	19901717	19967259	1	10184318	ensembl_havana	1	957685	15	1209467861	1530117052
ENSG00000162813	951.685	-0.259747	0.0861171	-3.01621	0.0025596	0.117728	303600	ENSG00000162813	BPNT1	3'(2'), 5'-bisphosphate nucleotidase 1 [Source:HGNC Symbol;Acc:HGNC:1096]	protein_coding	8353	131550	220057482	220090462	-1	10146431	ensembl_havana	1	1073799	17	1209467861	1433185025
ENSG00000014641	10804.6	-0.191267	0.0635036	-3.01191	0.00259606	0.118288	265694	ENSG00000014641	MDH1	malate dehydrogenase 1 [Source:HGNC Symbol;Acc:HGNC:6970]	protein_coding	8353	131545	63588609	63607197	1	10186585	ensembl_havana	1	923141	17	1209467861	1433185025
ENSG00000082074	58.0566	0.729395	0.242117	3.01257	0.00259042	0.118288	287922	ENSG00000082074	FYB1	FYN binding protein 1 [Source:HGNC Symbol;Acc:HGNC:4036]	protein_coding	8353	131542	39105255	39274528	-1	10168550	ensembl_havana	1	1011047	16	1209467861	1516209124
ENSG00000138777	2341.94	-0.409572	0.136015	-3.01123	0.00260191	0.118288	270318	ENSG00000138777	PPA2	pyrophosphatase (inorganic) 2 [Source:HGNC Symbol;Acc:HGNC:28883]	protein_coding	8353	131552	105369077	105474081	-1	10204584	ensembl_havana	1	940874	19	1209467861	1433185025
ENSG00000186187	582.415	0.237474	0.0788683	3.01102	0.00260373	0.118288	290734	ENSG00000186187	ZNRF1	zinc and ring finger 1 [Source:HGNC Symbol;Acc:HGNC:18452]	protein_coding	8353	131549	74999030	75110994	1	10240907	ensembl_havana	1	1022021	11	1209467861	1433185025
ENSG00000257017	69.9257	-1.15884	0.384894	-3.01081	0.00260552	0.118288	262864	ENSG00000257017	HP	haptoglobin [Source:HGNC Symbol;Acc:HGNC:5141]	protein_coding	8353	131549	72054592	72061055	1	10174326	ensembl_havana	1	912681	8	1297690717	1433185025
ENSG00000151327	2261.61	0.220325	0.0731979	3.00999	0.00261255	0.1183	281869	ENSG00000151327	FAM177A1	family with sequence similarity 177 member A1 [Source:HGNC Symbol;Acc:HGNC:19829]	protein_coding	8353	131547	35044907	35113130	1	10165981	ensembl_havana	1	985603	12	1209467861	1433185025
ENSG00000132932	92.9633	0.837929	0.278679	3.00679	0.00264023	0.119246	288216	ENSG00000132932	ATP8A2	ATPase phospholipid transporting 8A2 [Source:HGNC Symbol;Acc:HGNC:13533]	protein_coding	8353	131541	25372071	26025851	1	10144861	ensembl_havana	1	1012168	16	1209467861	1433185025
ENSG00000091137	126.222	0.7453	0.248041	3.00475	0.00265799	0.119739	314042	ENSG00000091137	SLC26A4	solute carrier family 26 member 4 [Source:HGNC Symbol;Acc:HGNC:8818]	protein_coding	8353	131559	107660635	107717809	1	10220819	ensembl_havana	1	1115473	12	1209467861	1516209124
ENSG00000137033	679.502	0.85269	0.283936	3.0031	0.0026724	0.12008	265623	ENSG00000137033	IL33	interleukin 33 [Source:HGNC Symbol;Acc:HGNC:16028]	protein_coding	8353	131540	6215786	6257983	1	10176519	ensembl_havana	1	922400	11	1209467861	1433185025
ENSG00000171551	235.429	-1.23434	0.411148	-3.00218	0.00268053	0.120137	295566	ENSG00000171551	ECEL1	endothelin converting enzyme like 1 [Source:HGNC Symbol;Acc:HGNC:3147]	protein_coding	8353	131545	232479827	232487828	-1	10161189	ensembl_havana	1	1041939	11	1209467861	1433185025
ENSG00000198554	164.786	0.34823	0.11607	3.00019	0.00269815	0.120618	289039	ENSG00000198554	WDHD1	WD repeat and HMG-box DNA binding protein 1 [Source:HGNC Symbol;Acc:HGNC:23170]	protein_coding	8353	131547	54938950	55027105	-1	10235761	ensembl_havana	1	1015759	11	1209467861	1433185025
ENSG00000119042	171.863	0.314258	0.10494	2.99466	0.00274753	0.122202	282245	ENSG00000119042	SATB2	SATB homeobox 2 [Source:HGNC Symbol;Acc:HGNC:21637]	protein_coding	8353	131545	199269500	199471266	-1	10217442	ensembl_havana	1	987437	16	1209467861	1433185025
ENSG00000135931	586.875	0.444313	0.148331	2.99542	0.00274072	0.122202	276492	ENSG00000135931	ARMC9	armadillo repeat containing 9 [Source:HGNC Symbol;Acc:HGNC:20730]	protein_coding	8353	131545	231198546	231374837	1	10143683	ensembl_havana	1	965179	17	1402310947	1433185025
ENSG00000259207	239.354	0.703271	0.234973	2.99298	0.00276268	0.122565	297081	ENSG00000259207	ITGB3	integrin subunit beta 3 [Source:HGNC Symbol;Acc:HGNC:6156]	protein_coding	8353	131554	47253846	47311816	1	10177392	ensembl_havana	1	1047480	7	1317833338	1433185025
ENSG00000105851	20.5876	1.05067	0.351445	2.98959	0.00279354	0.123368	306680	ENSG00000105851	PIK3CG	phosphatidylinositol-4,5-bisphosphate 3-kinase catalytic subunit gamma [Source:HGNC Symbol;Acc:HGNC:8978]	protein_coding	8353	131559	106865278	106907145	1	10202794	ensembl_havana	1	1086435	10	1209467861	1433185025
ENSG00000174567	543.314	-0.270216	0.0903901	-2.98944	0.00279487	0.123368	293306	ENSG00000174567	GOLT1A	golgi transport 1A [Source:HGNC Symbol;Acc:HGNC:24766]	protein_coding	8353	131550	204198160	204214092	-1	10170668	ensembl_havana	1	1032087	7	1209467861	1249482436
ENSG00000152818	1862.72	0.269504	0.0902892	2.9849	0.0028367	0.123966	293665	ENSG00000152818	UTRN	utrophin [Source:HGNC Symbol;Acc:HGNC:12635]	protein_coding	8353	131555	144285701	144853034	1	10234793	ensembl_havana	1	1034481	18	1209467861	1433185025
ENSG00000162407	857.75	0.32381	0.108482	2.98493	0.00283642	0.123966	291369	ENSG00000162407	PLPP3	phospholipid phosphatase 3 [Source:HGNC Symbol;Acc:HGNC:9229]	protein_coding	8353	131550	56494747	56645301	-1	10203702	ensembl_havana	1	1024407	8	1209467861	1297690717
ENSG00000165672	10987.6	-0.215318	0.0721224	-2.98545	0.00283161	0.123966	276583	ENSG00000165672	PRDX3	peroxiredoxin 3 [Source:HGNC Symbol;Acc:HGNC:9354]	protein_coding	8353	131544	119167703	119178833	-1	10205521	ensembl_havana	1	965102	6	1209467861	1402310947
ENSG00000166803	123.374	-0.46946	0.157199	-2.9864	0.00282282	0.123966	299319	ENSG00000166803	PCLAF	PCNA clamp associated factor [Source:HGNC Symbol;Acc:HGNC:28961]	protein_coding	8353	131558	64364311	64387687	-1	10201292	ensembl_havana	1	1056132	12	1209467861	1516209124
ENSG00000228430	39.0348	1.21945	0.408682	2.98387	0.00284628	0.124075	313289	ENSG00000228430	RP11-15B24.5	serine palmitoyltransferase long chain base subunit 1 (SPTLC1) pseudogene	transcribed_unprocessed_pseudogene	8354	131540	81977614	82780194	1	10591316	havana	1	1112360	9	1242726437	1464969949
ENSG00000110680	20.9284	0.965444	0.32392	2.9805	0.00287777	0.124212	270779	ENSG00000110680	CALCA	calcitonin related polypeptide alpha [Source:HGNC Symbol;Acc:HGNC:1437]	protein_coding	8353	131556	14966668	14972354	-1	10148886	ensembl_havana	1	941921	12	1209467861	1433185025
ENSG00000113845	2495.08	-0.175386	0.058839	-2.98078	0.00287519	0.124212	288355	ENSG00000113845	TIMMDC1	translocase of inner mitochondrial membrane domain containing 1 [Source:HGNC Symbol;Acc:HGNC:1321]	protein_coding	8353	131551	119498532	119525090	1	10228235	ensembl_havana	1	1012643	9	1209467861	1433185025
ENSG00000151135	2325.57	-0.264837	0.088827	-2.98149	0.00286847	0.124212	306209	ENSG00000151135	TMEM263	transmembrane protein 263 [Source:HGNC Symbol;Acc:HGNC:28281]	protein_coding	8353	131546	106955719	106978778	1	10229586	ensembl_havana	1	1084237	9	1209467861	1433185025
ENSG00000176788	136.208	0.656027	0.220065	2.98106	0.00287252	0.124212	282606	ENSG00000176788	BASP1	brain abundant membrane attached signal protein 1 [Source:HGNC Symbol;Acc:HGNC:957]	protein_coding	8353	131542	17065598	17276843	1	10145486	ensembl_havana	1	988502	8	1209467861	1402310947
ENSG00000100442	2101.81	-0.201323	0.0676164	-2.97743	0.00290672	0.124912	283962	ENSG00000100442	FKBP3	FK506 binding protein 3 [Source:HGNC Symbol;Acc:HGNC:3719]	protein_coding	8353	131547	45115600	45135319	-1	10167406	ensembl_havana	1	994142	10	1209467861	1433185025
ENSG00000122691	23.8288	0.764927	0.256935	2.97712	0.00290971	0.124912	286225	ENSG00000122691	TWIST1	twist family bHLH transcription factor 1 [Source:HGNC Symbol;Acc:HGNC:12428]	protein_coding	8353	131559	19020991	19117672	-1	10233163	ensembl_havana	1	1003422	12	1209467861	1433185025
ENSG00000154589	173.076	0.446218	0.149913	2.97652	0.00291537	0.124912	270534	ENSG00000154589	LY96	lymphocyte antigen 96 [Source:HGNC Symbol;Acc:HGNC:17156]	protein_coding	8353	131560	73991352	74029087	1	10185124	ensembl_havana	1	940901	6	1209467861	1433185025
ENSG00000163993	62.7114	1.43838	0.48343	2.97537	0.00292633	0.125076	265562	ENSG00000163993	S100P	S100 calcium binding protein P [Source:HGNC Symbol;Acc:HGNC:10504]	protein_coding	8353	131552	6693069	6697170	1	10217171	ensembl_havana	1	922073	6	1209467861	1268928441
ENSG00000100368	53.3357	0.824979	0.277441	2.97353	0.00294397	0.125161	265105	ENSG00000100368	CSF2RB	colony stimulating factor 2 receptor beta common subunit [Source:HGNC Symbol;Acc:HGNC:2436]	protein_coding	8353	131557	36913628	36940449	1	10155549	ensembl_havana	1	920606	13	1209467861	1433185025
ENSG00000171295	407.138	0.243542	0.0818818	2.97432	0.00293643	0.125161	279987	ENSG00000171295	ZNF440	zinc finger protein 440 [Source:HGNC Symbol;Acc:HGNC:20874]	protein_coding	8353	131537	11814284	11835201	1	10239658	ensembl_havana	1	977933	12	1209467861	1433185025
ENSG00000187186	104.211	-0.555527	0.186862	-2.97293	0.00294975	0.125161	279607	ENSG00000187186	RP11-195F19.5	uncharacterized LOC730098 [Source:NCBI gene;Acc:730098]	protein_coding	8354	131540	34664163	34666112	-1	10585694	havana	1	976524	14	1209467861	1433185025
ENSG00000079689	16325.7	-0.749452	0.252291	-2.97059	0.00297232	0.125814	286760	ENSG00000079689	SCGN	secretagogin, EF-hand calcium binding protein [Source:HGNC Symbol;Acc:HGNC:16941]	protein_coding	8353	131555	25652201	25701783	1	10217748	ensembl_havana	1	1005461	13	1209467861	1433185025
ENSG00000121211	15.481	-0.600954	0.202778	-2.96361	0.00304055	0.1278	296654	ENSG00000121211	MND1	meiotic nuclear divisions 1 [Source:HGNC Symbol;Acc:HGNC:24839]	protein_coding	8353	131552	153344649	153415118	1	10191379	ensembl_havana	1	1045865	7	1209467861	1433185025
ENSG00000123342	334.604	1.09633	0.370059	2.96257	0.00305081	0.1278	302725	ENSG00000123342	MMP19	matrix metallopeptidase 19 [Source:HGNC Symbol;Acc:HGNC:7165]	protein_coding	8353	131546	55835433	55842966	-1	10191314	ensembl_havana	1	1070127	15	1209467861	1433185025
ENSG00000145088	223.11	-0.301858	0.102033	-2.95842	0.00309218	0.1278	285940	ENSG00000145088	EAF2	ELL associated factor 2 [Source:HGNC Symbol;Acc:HGNC:23115]	protein_coding	8353	131551	121835183	121886526	1	10161050	ensembl_havana	1	1002196	8	1209467861	1433185025
ENSG00000145545	980.4	-0.393771	0.133043	-2.95973	0.00307914	0.1278	308815	ENSG00000145545	SRD5A1	steroid 5 alpha-reductase 1 [Source:HGNC Symbol;Acc:HGNC:11284]	protein_coding	8353	131542	6633343	6674386	1	10224404	ensembl_havana	1	1094719	11	1209467861	1433185025
ENSG00000163331	131.044	-0.642579	0.217151	-2.95913	0.00308508	0.1278	274291	ENSG00000163331	DAPL1	death associated protein like 1 [Source:HGNC Symbol;Acc:HGNC:21490]	protein_coding	8353	131545	158795317	158862781	1	10157043	ensembl_havana	1	956142	11	1209467861	1485345725
ENSG00000166105	75.105	0.358567	0.121059	2.96191	0.00305732	0.1278	296953	ENSG00000166105	GLB1L3	galactosidase beta 1 like 3 [Source:HGNC Symbol;Acc:HGNC:25147]	protein_coding	8353	131556	134274245	134319564	1	10169973	ensembl_havana	1	1047010	15	1209467861	1433185025
ENSG00000166860	189.742	0.255187	0.0862299	2.95938	0.00308256	0.1278	313687	ENSG00000166860	ZBTB39	zinc finger and BTB domain containing 39 [Source:HGNC Symbol;Acc:HGNC:29014]	protein_coding	8353	131546	56998834	57006446	-1	10237000	ensembl_havana	1	1113868	2	1209467861	1209467861
ENSG00000184992	943.647	-0.226209	0.0764413	-2.95926	0.00308384	0.1278	311125	ENSG00000184992	BRI3BP	BRI3 binding protein [Source:HGNC Symbol;Acc:HGNC:14251]	protein_coding	8353	131546	124993700	125031231	1	10146535	ensembl_havana	1	1103882	10	1209467861	1360689698
ENSG00000188869	11.0472	-0.607319	0.205167	-2.96012	0.00307518	0.1278	273169	ENSG00000188869	TMC3	transmembrane channel like 3 [Source:HGNC Symbol;Acc:HGNC:22995]	protein_coding	8353	131558	81331217	81374213	-1	10228526	ensembl_havana	1	951277	12	1209467861	1433185025
ENSG00000189227	222.55	-0.388882	0.13124	-2.96313	0.00304523	0.1278	301017	ENSG00000189227	C15orf61	chromosome 15 open reading frame 61 [Source:HGNC Symbol;Acc:HGNC:34453]	protein_coding	8353	131558	67521068	67530143	1	10148213	ensembl_havana	1	1062902	5	1209467861	1402310947
ENSG00000070985	37.0529	-1.06717	0.360815	-2.95767	0.00309974	0.127811	269053	ENSG00000070985	TRPM5	transient receptor potential cation channel subfamily M member 5 [Source:HGNC Symbol;Acc:HGNC:14323]	protein_coding	8353	131556	2404515	2423045	-1	10231962	ensembl_havana	1	935915	13	1209467861	1433185025
ENSG00000141639	194.645	0.669246	0.226562	2.95392	0.00313768	0.129072	282442	ENSG00000141639	MAPK4	mitogen-activated protein kinase 4 [Source:HGNC Symbol;Acc:HGNC:6878]	protein_coding	8353	131548	50560078	50731824	1	10185939	ensembl_havana	1	987922	11	1209467861	1433185025
ENSG00000168899	514.937	0.306108	0.103655	2.95314	0.00314561	0.129095	266390	ENSG00000168899	VAMP5	vesicle associated membrane protein 5 [Source:HGNC Symbol;Acc:HGNC:12646]	protein_coding	8353	131545	85584408	85593412	1	10234849	ensembl_havana	1	924834	4	1209467861	1249482436
ENSG00000133561	40.9922	0.813885	0.275715	2.9519	0.00315821	0.12931	307714	ENSG00000133561	GIMAP6	GTPase, IMAP family member 6 [Source:HGNC Symbol;Acc:HGNC:21918]	protein_coding	8353	131559	150625375	150632648	-1	10169776	ensembl_havana	1	1090278	15	1209467861	1433185025
ENSG00000076554	8525.9	-0.388676	0.131778	-2.94947	0.00318321	0.130029	265928	ENSG00000076554	TPD52	tumor protein D52 [Source:HGNC Symbol;Acc:HGNC:12005]	protein_coding	8353	131560	80034745	80231232	-1	10230341	ensembl_havana	1	924762	15	1209467861	1433185025
ENSG00000166272	1465.48	0.196568	0.066675	2.94816	0.00319674	0.130278	277928	ENSG00000166272	WBP1L	WW domain binding protein 1 like [Source:HGNC Symbol;Acc:HGNC:23510]	protein_coding	8353	131544	102743901	102834516	1	10235703	ensembl_havana	1	970504	17	1209467861	1530117052
ENSG00000128590	3203.43	-0.420565	0.142772	-2.94572	0.00322205	0.130336	270537	ENSG00000128590	DNAJB9	DnaJ heat shock protein family (Hsp40) member B9 [Source:HGNC Symbol;Acc:HGNC:6968]	protein_coding	8353	131559	108569568	108574850	1	10158935	ensembl_havana	1	940804	4	1209467861	1297690717
ENSG00000184867	674.93	-0.538084	0.182626	-2.94637	0.00321522	0.130336	300563	ENSG00000184867	ARMCX2	armadillo repeat containing X-linked 2 [Source:HGNC Symbol;Acc:HGNC:16869]	protein_coding	8353	131539	101655281	101659891	-1	10143700	ensembl_havana	1	1061155	13	1209467861	1433185025
ENSG00000204257	25.9901	-1.57331	0.534143	-2.94549	0.00322445	0.130336	303778	ENSG00000204257	HLA-DMA	major histocompatibility complex, class II, DM alpha [Source:HGNC Symbol;Acc:HGNC:4934]	protein_coding	8353	131555	32948613	32969094	-1	10173457	ensembl_havana	1	1074478	14	1141948800	1433185025
ENSG00000206560	1384.79	0.231702	0.078672	2.94516	0.0032279	0.130336	297699	ENSG00000206560	ANKRD28	ankyrin repeat domain 28 [Source:HGNC Symbol;Acc:HGNC:29024]	protein_coding	8353	131551	15667236	15859771	-1	10142196	ensembl_havana	1	1050305	11	1141948800	1464969949
ENSG00000105519	308.43	-0.480025	0.16309	-2.94331	0.00324723	0.130515	261210	ENSG00000105519	CAPS	calcyphosine [Source:HGNC Symbol;Acc:HGNC:1487]	protein_coding	8353	131537	5911707	5915877	1	10149185	ensembl_havana	1	904864	15	1209467861	1485345725
ENSG00000166068	585.696	0.225154	0.0764833	2.94383	0.00324182	0.130515	286162	ENSG00000166068	SPRED1	sprouty related EVH1 domain containing 1 [Source:HGNC Symbol;Acc:HGNC:20249]	protein_coding	8353	131558	38252326	38357249	1	10224210	ensembl_havana	1	1003194	12	1209467861	1433185025
ENSG00000115290	417.878	-0.466916	0.158915	-2.93815	0.00330181	0.131947	261857	ENSG00000115290	GRB14	growth factor receptor bound protein 14 [Source:HGNC Symbol;Acc:HGNC:4565]	protein_coding	8353	131545	164492812	164621848	-1	10171368	ensembl_havana	1	907665	9	1209467861	1433185025
ENSG00000139641	3791.75	-0.262289	0.0892805	-2.93781	0.00330544	0.131947	279655	ENSG00000139641	ESYT1	extended synaptotagmin 1 [Source:HGNC Symbol;Acc:HGNC:29534]	protein_coding	8353	131546	56118250	56144671	1	10164632	ensembl_havana	1	977127	12	1209467861	1433185025
ENSG00000233913	122.764	1.24638	0.424187	2.93828	0.00330043	0.131947	287162	ENSG00000233913	CTC-575D19.1	ribosomal protein L10 pseudogene 9 [Source:HGNC Symbol;Acc:HGNC:35579]	processed_pseudogene	8354	131542	168616352	168616996	1	10214492	havana	1	1007240	7	1242726437	1402310947
ENSG00000196329	59.9034	0.759358	0.25857	2.93677	0.00331655	0.132089	307879	ENSG00000196329	GIMAP5	GTPase, IMAP family member 5 [Source:HGNC Symbol;Acc:HGNC:18005]	protein_coding	8354	131559	150722253	150750033	1	10169772	havana	1	1091015	11	1209467861	1445347797
ENSG00000115274	174.193	0.315528	0.107474	2.93586	0.0033263	0.132177	284193	ENSG00000115274	INO80B	INO80 complex subunit B [Source:HGNC Symbol;Acc:HGNC:13324]	protein_coding	8353	131545	74455023	74457960	1	10176737	ensembl_havana	1	995239	14	1209467861	1433185025
ENSG00000166558	65.434	1.10178	0.375548	2.93378	0.00334862	0.132763	301864	ENSG00000166558	SLC38A8	solute carrier family 38 member 8 [Source:HGNC Symbol;Acc:HGNC:32434]	protein_coding	8353	131549	84009667	84042636	-1	10221128	ensembl_havana	1	1066346	10	1209467861	1433185025
ENSG00000156804	962.392	0.365061	0.124517	2.93183	0.00336976	0.1333	290474	ENSG00000156804	FBXO32	F-box protein 32 [Source:HGNC Symbol;Acc:HGNC:16731]	protein_coding	8353	131560	123497889	123541206	-1	10166702	ensembl_havana	1	1021247	7	1209467861	1433185025
ENSG00000125386	438.292	0.20375	0.0695334	2.93025	0.00338686	0.133374	287568	ENSG00000125386	FAM193A	family with sequence similarity 193 member A [Source:HGNC Symbol;Acc:HGNC:16822]	protein_coding	8353	131552	2536631	2732565	1	10166067	ensembl_havana	1	1010153	15	1209467861	1464969949
ENSG00000171811	28.1159	-0.621676	0.21215	-2.93035	0.00338575	0.133374	271337	ENSG00000171811	CFAP46	cilia and flagella associated protein 46 [Source:HGNC Symbol;Acc:HGNC:25247]	protein_coding	8353	131544	132808392	132942823	-1	10152321	ensembl_havana	1	944190	13	1209467861	1485345725
ENSG00000089220	8032.83	-0.362273	0.123852	-2.92504	0.00344407	0.13502	312519	ENSG00000089220	PEBP1	phosphatidylethanolamine binding protein 1 [Source:HGNC Symbol;Acc:HGNC:8630]	protein_coding	8353	131546	118135858	118145584	1	10201845	ensembl_havana	1	1109203	4	1209467861	1339110421
ENSG00000184719	311.115	-0.283178	0.0968061	-2.92521	0.00344228	0.13502	306919	ENSG00000184719	RNLS	renalase, FAD dependent amine oxidase [Source:HGNC Symbol;Acc:HGNC:25641]	protein_coding	8353	131544	88273864	88584530	-1	10211971	ensembl_havana	1	1087006	11	1209467861	1433185025
ENSG00000137558	675.947	0.975073	0.333946	2.91986	0.00350193	0.13577	271784	ENSG00000137558	PI15	peptidase inhibitor 15 [Source:HGNC Symbol;Acc:HGNC:8946]	protein_coding	8353	131560	74824534	74855029	1	10202575	ensembl_havana	1	945715	8	1209467861	1530117052
ENSG00000150625	923.744	-0.926115	0.317146	-2.92016	0.00349854	0.13577	272130	ENSG00000150625	GPM6A	glycoprotein M6A [Source:HGNC Symbol;Acc:HGNC:4460]	protein_coding	8353	131552	175632934	176002664	-1	10170895	ensembl_havana	1	947823	16	1209467861	1433185025
ENSG00000160181	311.111	-1.26397	0.432863	-2.92003	0.00349995	0.13577	267656	ENSG00000160181	TFF2	trefoil factor 2 [Source:HGNC Symbol;Acc:HGNC:11756]	protein_coding	8353	131543	42346357	42351128	-1	10227714	ensembl_havana	1	929820	8	1209467861	1433185025
ENSG00000186197	658.398	-0.675425	0.231143	-2.9221	0.00347676	0.13577	312091	ENSG00000186197	EDARADD	EDAR associated death domain [Source:HGNC Symbol;Acc:HGNC:14341]	protein_coding	8353	131550	236348257	236502915	1	10161330	ensembl_havana	1	1107597	14	1209467861	1516209124
ENSG00000198380	5058.35	-0.310582	0.106315	-2.92132	0.00348548	0.13577	314061	ENSG00000198380	GFPT1	glutamine--fructose-6-phosphate transaminase 1 [Source:HGNC Symbol;Acc:HGNC:4241]	protein_coding	8353	131545	69319769	69387254	-1	10169588	ensembl_havana	1	1115512	12	1209467861	1433185025
ENSG00000084112	1314.38	0.234048	0.0802684	2.91581	0.00354763	0.136635	307913	ENSG00000084112	SSH1	slingshot protein phosphatase 1 [Source:HGNC Symbol;Acc:HGNC:30579]	protein_coding	8353	131546	108778192	108857590	-1	10224689	ensembl_havana	1	1091363	14	1209467861	1433185025
ENSG00000114956	2966.16	-0.175857	0.0602846	-2.91711	0.00353289	0.136635	311198	ENSG00000114956	DGUOK	deoxyguanosine kinase [Source:HGNC Symbol;Acc:HGNC:2858]	protein_coding	8353	131545	73926826	73958961	1	10158240	ensembl_havana	1	1104208	19	1209467861	1433185025
ENSG00000175426	8376.28	-0.949714	0.325643	-2.91642	0.00354069	0.136635	292777	ENSG00000175426	PCSK1	proprotein convertase subtilisin/kexin type 1 [Source:HGNC Symbol;Acc:HGNC:8743]	protein_coding	8353	131542	96390415	96434143	-1	10201384	ensembl_havana	1	1030071	10	1209467861	1433185025
ENSG00000115112	234.857	-0.466958	0.160211	-2.91464	0.00356103	0.13685	303166	ENSG00000115112	TFCP2L1	transcription factor CP2 like 1 [Source:HGNC Symbol;Acc:HGNC:17925]	protein_coding	8353	131545	121216587	121285207	-1	10227682	ensembl_havana	1	1072007	7	1209467861	1339110421
ENSG00000232434	117.183	-0.592843	0.203468	-2.91369	0.00357186	0.136965	311981	ENSG00000232434	C9orf172	apical junction component 1 homolog [Source:HGNC Symbol;Acc:HGNC:37284]	protein_coding	8354	131540	136844415	136848801	1	10139427	havana	1	1107104	2	1242726437	1402310947
ENSG00000141506	33.0017	0.908611	0.312105	2.91123	0.00360005	0.137745	291720	ENSG00000141506	PIK3R5	phosphoinositide-3-kinase regulatory subunit 5 [Source:HGNC Symbol;Acc:HGNC:30035]	protein_coding	8353	131554	8878911	8965712	-1	10202819	ensembl_havana	1	1026406	13	1209467861	1433185025
ENSG00000116132	569.472	0.673129	0.231413	2.90878	0.00362844	0.138228	309517	ENSG00000116132	PRRX1	paired related homeobox 1 [Source:HGNC Symbol;Acc:HGNC:9142]	protein_coding	8353	131550	170662728	170739419	1	10206235	ensembl_havana	1	1097788	11	1209467861	1433185025
ENSG00000182742	16.3426	0.758103	0.260598	2.90908	0.00362491	0.138228	290919	ENSG00000182742	HOXB4	homeobox B4 [Source:HGNC Symbol;Acc:HGNC:5115]	protein_coding	8353	131554	48575513	48580111	-1	10174241	ensembl_havana	1	1022682	5	1209467861	1305132571
ENSG00000159753	36.2294	-0.752404	0.258847	-2.90675	0.00365205	0.138825	291590	ENSG00000159753	RP11-167P11.3	capping protein regulator and myosin 1 linker 2 [Source:HGNC Symbol;Acc:HGNC:27089]	protein_coding	8353	131549	67644919	67657569	1	10149272	ensembl_havana	1	1025400	13	1209467861	1433185025
ENSG00000155659	113.435	1.19664	0.412215	2.90296	0.0036965	0.14003	259922	ENSG00000155659	VSIG4	V-set and immunoglobulin domain containing 4 [Source:HGNC Symbol;Acc:HGNC:17032]	protein_coding	8353	131539	66021738	66040125	-1	10235469	ensembl_havana	1	900437	14	1209467861	1433185025
ENSG00000189320	63.1645	0.772442	0.266112	2.90269	0.00369971	0.14003	290727	ENSG00000189320	FAM180A	family with sequence similarity 180 member A [Source:HGNC Symbol;Acc:HGNC:33773]	protein_coding	8353	131559	135728348	135748846	-1	10165995	ensembl_havana	1	1021975	8	1209467861	1433185025
ENSG00000100225	3097.48	-0.227396	0.0784095	-2.90011	0.00373037	0.140795	287197	ENSG00000100225	FBXO7	F-box protein 7 [Source:HGNC Symbol;Acc:HGNC:13586]	protein_coding	8353	131557	32474676	32498829	1	10166647	ensembl_havana	1	1007612	17	1209467861	1433185025
ENSG00000167994	56.5155	1.10117	0.379764	2.89963	0.00373601	0.140795	272880	ENSG00000167994	RAB3IL1	RAB3A interacting protein like 1 [Source:HGNC Symbol;Acc:HGNC:9780]	protein_coding	8353	131556	61897301	61920269	-1	10207580	ensembl_havana	1	950473	11	1209467861	1433185025
ENSG00000233608	16.3686	1.01046	0.348905	2.89609	0.00377841	0.142088	282090	ENSG00000233608	TWIST2	twist family bHLH transcription factor 2 [Source:HGNC Symbol;Acc:HGNC:20670]	protein_coding	8353	131545	238848032	238910543	1	10233167	ensembl_havana	1	986255	3	1242726437	1402310947
ENSG00000095139	5592.23	-0.144006	0.0497828	-2.89268	0.00381973	0.142547	282497	ENSG00000095139	ARCN1	archain 1 [Source:HGNC Symbol;Acc:HGNC:649]	protein_coding	8353	131556	118572390	118603033	1	10143060	ensembl_havana	1	988439	13	1209467861	1433185025
ENSG00000105357	1759.49	-0.321724	0.111167	-2.89405	0.00380305	0.142547	313996	ENSG00000105357	MYH14	myosin heavy chain 14 [Source:HGNC Symbol;Acc:HGNC:23212]	protein_coding	8353	131537	50188186	50310544	1	10193765	ensembl_havana	1	1115574	16	1209467861	1516209124
ENSG00000148677	909.146	-0.764089	0.264233	-2.89173	0.0038313	0.142547	273997	ENSG00000148677	ANKRD1	ankyrin repeat domain 1 [Source:HGNC Symbol;Acc:HGNC:15819]	protein_coding	8353	131544	90912096	90921276	-1	10142074	ensembl_havana	1	954719	6	1209467861	1249482436
ENSG00000165215	443.606	-0.547285	0.189255	-2.89178	0.00383064	0.142547	297121	ENSG00000165215	CLDN3	claudin 3 [Source:HGNC Symbol;Acc:HGNC:2045]	protein_coding	8353	131559	73768997	73770270	-1	10153363	ensembl_havana	1	1047490	6	1209467861	1402310947
ENSG00000167815	7924.43	-0.242837	0.083965	-2.89213	0.00382645	0.142547	305523	ENSG00000167815	PRDX2	peroxiredoxin 2 [Source:HGNC Symbol;Acc:HGNC:9353]	protein_coding	8353	131537	12796820	12801859	-1	10205513	ensembl_havana	1	1081391	11	1209467861	1433185025
ENSG00000249242	648.828	-0.432993	0.149774	-2.89097	0.00384054	0.142588	300775	ENSG00000249242	TMEM150C	transmembrane protein 150C [Source:HGNC Symbol;Acc:HGNC:37263]	protein_coding	8353	131552	82483170	82562357	-1	10229136	ensembl_havana	1	1061807	7	1268928441	1433185025
ENSG00000244457	120.871	-0.886022	0.306586	-2.88996	0.00385288	0.142744	312109	ENSG00000244457	RP4-670F13.2	enolase 1 pseudogene 1 [Source:HGNC Symbol;Acc:HGNC:3352]	transcribed_processed_pseudogene	8354	131550	236483165	236484468	1	10163515	havana	1	1107614	2	1249482436	1352480788
ENSG00000172716	120.402	0.564235	0.195316	2.88883	0.0038668	0.142958	269706	ENSG00000172716	SLFN11	schlafen family member 11 [Source:HGNC Symbol;Acc:HGNC:26633]	protein_coding	8353	131554	35350305	35373701	-1	10221367	ensembl_havana	1	937664	16	1209467861	1433185025
ENSG00000005889	2240.4	-0.259436	0.0898907	-2.88613	0.00390012	0.143886	289493	ENSG00000005889	ZFX	zinc finger protein X-linked [Source:HGNC Symbol;Acc:HGNC:12869]	protein_coding	8353	131539	24149173	24216255	1	10237547	ensembl_havana	1	1017375	15	1209467861	1433185025
ENSG00000127561	50.9399	-0.719377	0.249433	-2.88405	0.00392599	0.144278	312276	ENSG00000127561	SYNGR3	synaptogyrin 3 [Source:HGNC Symbol;Acc:HGNC:11501]	protein_coding	8353	131549	1989660	1994275	1	10225984	ensembl_havana	1	1108361	14	1209467861	1433185025
ENSG00000135047	4470.11	0.298693	0.103571	2.88395	0.00392722	0.144278	280416	ENSG00000135047	CTSL	cathepsin L [Source:HGNC Symbol;Acc:HGNC:2537]	protein_coding	8353	131540	87725519	87731393	1	10156131	ensembl_havana	1	979893	14	1209467861	1433185025
ENSG00000073737	319.974	0.737379	0.256042	2.87991	0.00397789	0.145834	275531	ENSG00000073737	DHRS9	dehydrogenase/reductase 9 [Source:HGNC Symbol;Acc:HGNC:16888]	protein_coding	8353	131545	169064789	169096167	1	10158318	ensembl_havana	1	961716	16	1209467861	1433185025
ENSG00000047648	37.0469	0.628703	0.218502	2.87733	0.00401061	0.146726	271614	ENSG00000047648	ARHGAP6	Rho GTPase activating protein 6 [Source:HGNC Symbol;Acc:HGNC:676]	protein_coding	8353	131539	11137543	11665701	-1	10143168	ensembl_havana	1	945676	21	1209467861	1433185025
ENSG00000119917	2256.52	0.541891	0.188579	2.87355	0.00405886	0.148182	260796	ENSG00000119917	IFIT3	interferon induced protein with tetratricopeptide repeats 3 [Source:HGNC Symbol;Acc:HGNC:5411]	protein_coding	8353	131544	89327894	89340971	1	10175338	ensembl_havana	1	903564	13	1209467861	1433185025
ENSG00000167286	39.8149	0.856176	0.29812	2.87192	0.00407992	0.148333	280143	ENSG00000167286	CD3D	CD3d molecule [Source:HGNC Symbol;Acc:HGNC:1673]	protein_coding	8353	131556	118338954	118342744	-1	10150766	ensembl_havana	1	978837	9	1209467861	1433185025
ENSG00000171860	57.6704	0.812887	0.28304	2.87199	0.00407902	0.148333	312753	ENSG00000171860	C3AR1	complement C3a receptor 1 [Source:HGNC Symbol;Acc:HGNC:1319]	protein_coding	8353	131546	8058302	8066471	-1	10147328	ensembl_havana	1	1109969	4	1209467861	1297690717
ENSG00000104205	805.934	-0.291829	0.101675	-2.8702	0.00410208	0.14883	297465	ENSG00000104205	SGK3	serum/glucocorticoid regulated kinase family member 3 [Source:HGNC Symbol;Acc:HGNC:10812]	protein_coding	8353	131560	66667596	66862022	1	10219097	ensembl_havana	1	1050656	13	1209467861	1516209124
ENSG00000243686	6.58952	1.08308	0.377673	2.86778	0.0041336	0.149664	261370	ENSG00000243686	RPLP1P11	ribosomal protein lateral stalk subunit P1 pseudogene 11 [Source:HGNC Symbol;Acc:HGNC:36196]	processed_pseudogene	8354	131554	16044621	16044961	1	10215605	havana	1	905526	2	1249482436	1360689698
ENSG00000057704	476.961	-0.503476	0.175854	-2.86303	0.00419607	0.15149	292439	ENSG00000057704	TMCC3	transmembrane and coiled-coil domain family 3 [Source:HGNC Symbol;Acc:HGNC:29199]	protein_coding	8353	131546	94567124	94650562	-1	10228558	ensembl_havana	1	1028535	12	1209467861	1485345725
ENSG00000087266	838.778	0.343743	0.120079	2.86264	0.00420132	0.15149	296024	ENSG00000087266	SH3BP2	SH3 domain binding protein 2 [Source:HGNC Symbol;Acc:HGNC:10825]	protein_coding	8353	131552	2793023	2841098	1	10219216	ensembl_havana	1	1044405	15	1209467861	1433185025
ENSG00000186106	808.744	-0.262558	0.0917682	-2.8611	0.0042217	0.151912	309847	ENSG00000186106	ANKRD46	ankyrin repeat domain 46 [Source:HGNC Symbol;Acc:HGNC:27229]	protein_coding	8353	131560	100509752	100559784	-1	10142295	ensembl_havana	1	1098976	11	1209467861	1433185025
ENSG00000180353	136.005	0.529399	0.185185	2.85875	0.00425312	0.152729	307763	ENSG00000180353	HCLS1	hematopoietic cell-specific Lyn substrate 1 [Source:HGNC Symbol;Acc:HGNC:4844]	protein_coding	8353	131551	121631399	121660927	-1	10172539	ensembl_havana	1	1090741	10	1209467861	1433185025
ENSG00000188558	62.6489	0.359059	0.125629	2.85809	0.00426205	0.152737	313939	ENSG00000188558	OR2G6	olfactory receptor family 2 subfamily G member 6 [Source:HGNC Symbol;Acc:HGNC:27019]	protein_coding	8353	131550	248508073	248527337	1	10198190	ensembl_havana	1	1114916	6	1209467861	1497350695
ENSG00000118263	2378.94	0.397559	0.139204	2.85595	0.00429084	0.153142	314488	ENSG00000118263	KLF7	Kruppel like factor 7 [Source:HGNC Symbol;Acc:HGNC:6350]	protein_coding	8353	131545	207074137	207167267	-1	10179034	ensembl_havana	1	1117740	14	1209467861	1433185025
ENSG00000163541	3517.42	-0.196595	0.068824	-2.85648	0.00428364	0.153142	267468	ENSG00000163541	SUCLG1	succinate-CoA ligase alpha subunit [Source:HGNC Symbol;Acc:HGNC:11449]	protein_coding	8353	131545	84423523	84460045	-1	10225540	ensembl_havana	1	929258	11	1209467861	1433185025
ENSG00000108528	731.418	-0.264906	0.092832	-2.8536	0.00432265	0.153442	290873	ENSG00000108528	SLC25A11	solute carrier family 25 member 11 [Source:HGNC Symbol;Acc:HGNC:10981]	protein_coding	8353	131554	4937130	4940251	-1	10220627	ensembl_havana	1	1022673	13	1209467861	1433185025
ENSG00000162654	388.299	0.606887	0.21269	2.85339	0.00432552	0.153442	283202	ENSG00000162654	GBP4	guanylate binding protein 4 [Source:HGNC Symbol;Acc:HGNC:20480]	protein_coding	8353	131550	89181148	89198932	-1	10169269	ensembl_havana	1	990992	8	1209467861	1305132571
ENSG00000165264	3633.19	-0.166986	0.0585086	-2.85405	0.00431658	0.153442	263016	ENSG00000165264	NDUFB6	NADH:ubiquinone oxidoreductase subunit B6 [Source:HGNC Symbol;Acc:HGNC:7701]	protein_coding	8353	131540	32552999	32573184	-1	10195019	ensembl_havana	1	911697	10	1209467861	1433185025
ENSG00000256671	270.906	0.995434	0.349375	2.84919	0.00438311	0.155171	271928	ENSG00000256671	LIMS4	LIM zinc finger domain containing 4 [Source:HGNC Symbol;Acc:HGNC:39941]	protein_coding	8353	131545	110446640	110473075	-1	10181221	ensembl_havana	1	946323	6	1297690717	1433185025
ENSG00000048052	1276.52	0.332658	0.116874	2.8463	0.00442305	0.156269	283670	ENSG00000048052	HDAC9	histone deacetylase 9 [Source:HGNC Symbol;Acc:HGNC:14065]	protein_coding	8353	131559	18086949	19002416	1	10172615	ensembl_havana	1	994934	21	1209467861	1433185025
ENSG00000173391	99.557	0.575533	0.202342	2.84436	0.00445004	0.156906	289537	ENSG00000173391	OLR1	oxidized low density lipoprotein receptor 1 [Source:HGNC Symbol;Acc:HGNC:8133]	protein_coding	8353	131546	10158301	10172138	-1	10197837	ensembl_havana	1	1017557	8	1209467861	1433185025
ENSG00000100473	983.805	1.04893	0.369003	2.84259	0.00447484	0.157148	293139	ENSG00000100473	COCH	cochlin [Source:HGNC Symbol;Acc:HGNC:2180]	protein_coding	8353	131547	30874514	30895065	1	10154260	ensembl_havana	1	1032132	16	1209467861	1516209124
ENSG00000114054	1274.09	-0.316791	0.111422	-2.84315	0.00446697	0.157148	269763	ENSG00000114054	PCCB	propionyl-CoA carboxylase subunit beta [Source:HGNC Symbol;Acc:HGNC:8654]	protein_coding	8353	131551	136250306	136337896	1	10200968	ensembl_havana	1	940633	13	1209467861	1433185025
ENSG00000091831	277.866	-0.761996	0.268169	-2.84148	0.00449045	0.157381	287548	ENSG00000091831	ESR1	estrogen receptor 1 [Source:HGNC Symbol;Acc:HGNC:3467]	protein_coding	8353	131555	151656691	152129619	1	10164595	ensembl_havana	1	1009233	23	1209467861	1497350695
ENSG00000136205	2426.53	0.189196	0.0666158	2.84011	0.00450985	0.157443	295278	ENSG00000136205	TNS3	tensin 3 [Source:HGNC Symbol;Acc:HGNC:21616]	protein_coding	8353	131559	47275154	47582558	-1	10230072	ensembl_havana	1	1040823	16	1209467861	1433185025
ENSG00000143412	312.332	-0.610402	0.214924	-2.84008	0.00451019	0.157443	311271	ENSG00000143412	ANXA9	annexin A9 [Source:HGNC Symbol;Acc:HGNC:547]	protein_coding	8353	131550	150982017	150995634	1	10142518	ensembl_havana	1	1104473	9	1209467861	1433185025
ENSG00000114853	125.291	0.284131	0.10009	2.83875	0.00452906	0.157788	298446	ENSG00000114853	ZBTB47	zinc finger and BTB domain containing 47 [Source:HGNC Symbol;Acc:HGNC:26955]	protein_coding	8353	131551	42653684	42665854	1	10237031	ensembl_havana	1	1053166	13	1209467861	1433185025
ENSG00000139572	28.8071	0.848956	0.299278	2.83668	0.00455848	0.158151	294595	ENSG00000139572	GPR84	G protein-coupled receptor 84 [Source:HGNC Symbol;Acc:HGNC:4535]	protein_coding	8353	131546	54362445	54364487	-1	10171062	ensembl_havana	1	1037510	3	1209467861	1305132571
ENSG00000149743	537.245	-0.208461	0.0735838	-2.83298	0.00461169	0.158151	276985	ENSG00000149743	TRPT1	tRNA phosphotransferase 1 [Source:HGNC Symbol;Acc:HGNC:20316]	protein_coding	8353	131556	64223799	64226254	-1	10231982	ensembl_havana	1	967087	13	1209467861	1433185025
ENSG00000153822	602.555	-0.496484	0.175191	-2.83395	0.00459768	0.158151	313183	ENSG00000153822	KCNJ16	potassium voltage-gated channel subfamily J member 16 [Source:HGNC Symbol;Acc:HGNC:6262]	protein_coding	8353	131554	70053429	70135608	1	10178147	ensembl_havana	1	1111866	13	1209467861	1433185025
ENSG00000160097	25.7342	-1.0085	0.355857	-2.83401	0.00459673	0.158151	299013	ENSG00000160097	FNDC5	fibronectin type III domain containing 5 [Source:HGNC Symbol;Acc:HGNC:20240]	protein_coding	8353	131550	32862268	32872482	-1	10167662	ensembl_havana	1	1055104	17	1209467861	1530117052
ENSG00000181392	294.838	-0.321316	0.113275	-2.8366	0.00455972	0.158151	286701	ENSG00000181392	SYNE4	spectrin repeat containing nuclear envelope family member 4 [Source:HGNC Symbol;Acc:HGNC:26703]	protein_coding	8353	131537	36003299	36008793	-1	10225966	ensembl_havana	1	1005251	15	1209467861	1516209124
ENSG00000182902	9.70853	-0.579712	0.204417	-2.83592	0.00456937	0.158151	276013	ENSG00000182902	SLC25A18	solute carrier family 25 member 18 [Source:HGNC Symbol;Acc:HGNC:10988]	protein_coding	8353	131557	17563439	17590994	1	10220659	ensembl_havana	1	963221	13	1209467861	1433185025
ENSG00000241399	237.617	-0.391881	0.138306	-2.83344	0.00460496	0.158151	278789	ENSG00000241399	CD302	CD302 molecule [Source:HGNC Symbol;Acc:HGNC:30843]	protein_coding	8353	131545	159768630	159798255	-1	10151098	ensembl_havana	1	973789	6	1249482436	1433185025
ENSG00000253457	84.2344	-0.812275	0.286483	-2.83533	0.00457784	0.158151	263286	ENSG00000253457	SMIM18	small integral membrane protein 18 [Source:HGNC Symbol;Acc:HGNC:42973]	protein_coding	8353	131560	30638600	30646064	1	10221761	ensembl_havana	1	912609	2	1280702823	1421419569
ENSG00000136999	167.379	-0.491097	0.173453	-2.8313	0.00463595	0.158486	267331	ENSG00000136999	NOV	nephroblastoma overexpressed [Source:HGNC Symbol;Acc:HGNC:7885]	protein_coding	8353	131560	119416306	119424353	1	10196308	ensembl_havana	1	928689	4	1209467861	1288625515
ENSG00000150594	230.453	-0.659247	0.232863	-2.83105	0.00463954	0.158486	261344	ENSG00000150594	ADRA2A	adrenoceptor alpha 2A [Source:HGNC Symbol;Acc:HGNC:281]	protein_coding	8353	131544	111077163	111080907	1	10131454	ensembl_havana	1	905445	6	1209467861	1402310947
ENSG00000074695	6760.59	-0.243823	0.0862	-2.82857	0.00467566	0.158695	272397	ENSG00000074695	LMAN1	lectin, mannose binding 1 [Source:HGNC Symbol;Acc:HGNC:6631]	protein_coding	8353	131548	59327823	59359962	-1	10184047	ensembl_havana	1	948426	5	1209467861	1345485522
ENSG00000095383	82.0907	0.451742	0.159873	2.82562	0.00471886	0.158695	267825	ENSG00000095383	TBC1D2	TBC1 domain family member 2 [Source:HGNC Symbol;Acc:HGNC:18026]	protein_coding	8353	131540	98198999	98255721	-1	10226617	ensembl_havana	1	930448	19	1209467861	1433185025
ENSG00000106948	226.018	0.431238	0.152584	2.82624	0.00470986	0.158695	274994	ENSG00000106948	AKNA	AT-hook transcription factor [Source:HGNC Symbol;Acc:HGNC:24108]	protein_coding	8353	131540	114334156	114394405	-1	10140879	ensembl_havana	1	959531	16	1209467861	1433185025
ENSG00000118407	77.4713	0.532766	0.188406	2.82775	0.00468762	0.158695	294486	ENSG00000118407	FILIP1	filamin A interacting protein 1 [Source:HGNC Symbol;Acc:HGNC:21015]	protein_coding	8353	131555	75291859	75493738	-1	10167353	ensembl_havana	1	1037108	14	1209467861	1433185025
ENSG00000124467	56.9998	-1.02375	0.362374	-2.82513	0.00472614	0.158695	301405	ENSG00000124467	PSG8	pregnancy specific beta-1-glycoprotein 8 [Source:HGNC Symbol;Acc:HGNC:9525]	protein_coding	8353	131537	42752686	42855691	-1	10206480	ensembl_havana	1	1064401	18	1209467861	1433185025
ENSG00000132423	449.937	-0.215776	0.0763174	-2.82735	0.00469346	0.158695	312450	ENSG00000132423	COQ3	coenzyme Q3, methyltransferase [Source:HGNC Symbol;Acc:HGNC:18175]	protein_coding	8353	131555	99369400	99394204	-1	10154647	ensembl_havana	1	1108959	11	1209467861	1464969949
ENSG00000138600	2415.7	0.255287	0.0903651	2.82506	0.00472716	0.158695	271906	ENSG00000138600	SPPL2A	signal peptide peptidase like 2A [Source:HGNC Symbol;Acc:HGNC:30227]	protein_coding	8353	131558	50702266	50765808	-1	10224192	ensembl_havana	1	946493	9	1209467861	1433185025
ENSG00000184730	23.2665	0.945693	0.334678	2.82568	0.00471799	0.158695	302134	ENSG00000184730	APOBR	apolipoprotein B receptor [Source:HGNC Symbol;Acc:HGNC:24087]	protein_coding	8353	131549	28494649	28498970	1	10142854	ensembl_havana	1	1067509	10	1209467861	1433185025
ENSG00000187533	20.5204	0.8173	0.289039	2.82764	0.00468924	0.158695	267892	ENSG00000187533	PRR27	proline rich 27 [Source:HGNC Symbol;Acc:HGNC:33193]	protein_coding	8353	131552	70133616	70176799	1	10206154	ensembl_havana	1	930736	13	1209467861	1433185025
ENSG00000143252	2931.9	-0.228213	0.0808073	-2.82416	0.00474048	0.158838	306140	ENSG00000143252	SDHC	succinate dehydrogenase complex subunit C [Source:HGNC Symbol;Acc:HGNC:10682]	protein_coding	8353	131550	161314257	161375340	1	10218055	ensembl_havana	1	1084254	14	1209467861	1433185025
ENSG00000176695	455.296	0.343437	0.121652	2.82311	0.00475601	0.159054	294023	ENSG00000176695	OR4F17	olfactory receptor family 4 subfamily F member 17 [Source:HGNC Symbol;Acc:HGNC:15381]	protein_coding	8353	131537	107104	117102	1	10198525	ensembl_havana	1	1035225	8	1209467861	1516209124
ENSG00000077279	260.638	-0.708913	0.251267	-2.82135	0.00478224	0.159361	278828	ENSG00000077279	DCX	doublecortin [Source:HGNC Symbol;Acc:HGNC:2714]	protein_coding	8353	131539	111293779	111412429	-1	10157396	ensembl_havana	1	974253	18	1209467861	1485345725
ENSG00000125257	449.184	0.229847	0.0814773	2.82099	0.00478751	0.159361	303577	ENSG00000125257	ABCC4	ATP binding cassette subfamily C member 4 [Source:HGNC Symbol;Acc:HGNC:55]	protein_coding	8353	131541	95019829	95301475	-1	10082763	ensembl_havana	1	1075548	14	1209467861	1516209124
ENSG00000222019	23.9442	-0.612729	0.217229	-2.82066	0.00479248	0.159361	269746	ENSG00000222019	AC133919.6	urate (hydroxyiso-) hydrolase, pseudogene [Source:HGNC Symbol;Acc:HGNC:43695]	transcribed_unprocessed_pseudogene	8354	131549	90039761	90047773	-1	10234317	havana	1	937662	7	1225484139	1433185025
ENSG00000111481	6499.68	-0.198506	0.0704282	-2.81856	0.00482392	0.159912	291544	ENSG00000111481	COPZ1	coatomer protein complex subunit zeta 1 [Source:HGNC Symbol;Acc:HGNC:2243]	protein_coding	8353	131546	54301202	54351849	1	10154635	ensembl_havana	1	1025448	9	1209467861	1433185025
ENSG00000134028	193.356	0.657523	0.233543	2.81543	0.00487127	0.159912	261719	ENSG00000134028	ADAMDEC1	ADAM like decysin 1 [Source:HGNC Symbol;Acc:HGNC:16299]	protein_coding	8353	131560	24384285	24406013	1	10117715	ensembl_havana	1	907261	14	1209467861	1433185025
ENSG00000149483	1284.63	0.19872	0.0705852	2.81532	0.00487292	0.159912	283792	ENSG00000149483	TMEM138	transmembrane protein 138 [Source:HGNC Symbol;Acc:HGNC:26944]	protein_coding	8353	131556	61362001	61369509	1	10229097	ensembl_havana	1	993448	11	1209467861	1433185025
ENSG00000163378	639.952	0.198616	0.0705287	2.81611	0.00486096	0.159912	288145	ENSG00000163378	EOGT	EGF domain specific O-linked N-acetylglucosamine transferase [Source:HGNC Symbol;Acc:HGNC:28526]	protein_coding	8353	131551	68975214	69013961	-1	10163770	ensembl_havana	1	1011905	13	1209467861	1433185025
ENSG00000197982	355.472	-0.353247	0.125434	-2.8162	0.00485948	0.159912	308366	ENSG00000197982	C1orf122	chromosome 1 open reading frame 122 [Source:HGNC Symbol;Acc:HGNC:24789]	protein_coding	8353	131550	37806979	37809454	1	10147001	ensembl_havana	1	1092915	13	1209467861	1402310947
ENSG00000198768	254.295	-0.776339	0.275485	-2.81808	0.00483115	0.159912	275265	ENSG00000198768	APCDD1L	APC down-regulated 1 like [Source:HGNC Symbol;Acc:HGNC:26892]	protein_coding	8353	131538	58459101	58515131	-1	10142716	ensembl_havana	1	960229	10	1101254400	1433185025
ENSG00000251135	10.2201	0.655008	0.23263	2.81566	0.00486769	0.159912	278914	ENSG00000251135	AC008565.1	serum response factor binding protein 1 (SRFBP1) pseudogene	processed_pseudogene	8354	131542	121040090	121044032	1	10604046	havana	1	974133	2	1268928441	1352480788
ENSG00000268083	116.384	0.912885	0.324695	2.81152	0.00493082	0.16151	295571	ENSG00000268083	AC104534.3	novel protein	protein_coding	8354	131537	38817471	38840178	-1	10617417	havana	1	1041580	5	1352480788	1433185025
ENSG00000099797	4451.5	-0.21039	0.0748654	-2.81025	0.00495037	0.161834	273313	ENSG00000099797	TECR	trans-2,3-enoyl-CoA reductase [Source:HGNC Symbol;Acc:HGNC:4551]	protein_coding	8353	131537	14517085	14565980	1	10227304	ensembl_havana	1	952087	14	1209467861	1516209124
ENSG00000136720	801.91	-0.319607	0.113752	-2.80967	0.00495919	0.161834	273462	ENSG00000136720	HS6ST1	heparan sulfate 6-O-sulfotransferase 1 [Source:HGNC Symbol;Acc:HGNC:5201]	protein_coding	8353	131545	128236716	128318577	-1	10174513	ensembl_havana	1	952411	6	1209467861	1249482436
ENSG00000143546	164.667	0.707277	0.251978	2.8069	0.00500203	0.162929	308466	ENSG00000143546	S100A8	S100 calcium binding protein A8 [Source:HGNC Symbol;Acc:HGNC:10498]	protein_coding	8353	131550	153390032	153391188	-1	10217126	ensembl_havana	1	1093262	9	1209467861	1433185025
ENSG00000174132	314.025	-0.296564	0.105729	-2.80494	0.00503258	0.16362	274368	ENSG00000174132	FAM174A	family with sequence similarity 174 member A [Source:HGNC Symbol;Acc:HGNC:24943]	protein_coding	8353	131542	100535305	100586741	1	10165973	ensembl_havana	1	956396	8	1209467861	1360689698
ENSG00000130489	333.071	-0.280168	0.0999204	-2.80392	0.00504859	0.163836	263817	ENSG00000130489	SCO2	SCO2, cytochrome c oxidase assembly protein [Source:HGNC Symbol;Acc:HGNC:10604]	protein_coding	8353	131557	50523568	50525606	-1	10217864	ensembl_havana	1	914722	14	1209467861	1485345725
ENSG00000119929	780.879	-0.163767	0.0584463	-2.80201	0.00507848	0.164502	279733	ENSG00000119929	CUTC	cutC copper transporter [Source:HGNC Symbol;Acc:HGNC:24271]	protein_coding	8353	131544	99702558	99756134	1	10156247	ensembl_havana	1	976975	12	1209467861	1433185025
ENSG00000120555	12.1478	-0.684134	0.244361	-2.79969	0.00511521	0.165386	302119	ENSG00000120555	SEPT7L	septin 7 pseudogene 9 [Source:HGNC Symbol;Acc:HGNC:30810]	transcribed_unprocessed_pseudogene	8354	131544	38383069	38402916	-1	10218528	havana	1	1067399	13	1209467861	1433185025
ENSG00000162733	530.558	0.612071	0.218686	2.79885	0.00512845	0.165508	307095	ENSG00000162733	DDR2	discoidin domain receptor tyrosine kinase 2 [Source:HGNC Symbol;Acc:HGNC:2731]	protein_coding	8353	131550	162631373	162787400	1	10157473	ensembl_havana	1	1088103	17	1209467861	1530117052
ENSG00000138768	4072.25	-0.192411	0.0687764	-2.79763	0.00514793	0.165831	265055	ENSG00000138768	USO1	USO1 vesicle transport factor [Source:HGNC Symbol;Acc:HGNC:30904]	protein_coding	8353	131552	75724593	75814286	1	10234394	ensembl_havana	1	920527	14	1209467861	1433185025
ENSG00000132463	2978.56	-0.199774	0.0714276	-2.79687	0.00515998	0.165915	279481	ENSG00000132463	GRSF1	G-rich RNA sequence binding factor 1 [Source:HGNC Symbol;Acc:HGNC:4610]	protein_coding	8353	131552	70815782	70839945	-1	10171569	ensembl_havana	1	976370	13	1209467861	1433185025
ENSG00000189045	34.6026	-0.533128	0.190781	-2.79446	0.0051987	0.166378	283905	ENSG00000189045	ANKDD1B	ankyrin repeat and death domain containing 1B [Source:HGNC Symbol;Acc:HGNC:32525]	protein_coding	8353	131542	75611459	75671846	1	10142012	ensembl_havana	1	993854	13	1209467861	1433185025
ENSG00000197136	631.627	-0.354934	0.127021	-2.79429	0.0052014	0.166378	289285	ENSG00000197136	PCNX3	pecanex 3 [Source:HGNC Symbol;Acc:HGNC:18760]	protein_coding	8353	131556	65615773	65637439	1	10201352	ensembl_havana	1	1016337	4	1209467861	1288625515
ENSG00000198855	1300.06	-0.311837	0.111602	-2.7942	0.00520287	0.166378	307117	ENSG00000198855	FICD	FIC domain containing [Source:HGNC Symbol;Acc:HGNC:18416]	protein_coding	8353	131546	108515185	108525837	1	10167330	ensembl_havana	1	1087773	6	1101254400	1433185025
ENSG00000101146	1682.21	-0.184291	0.0659928	-2.79259	0.00522882	0.166903	262769	ENSG00000101146	RAE1	ribonucleic acid export 1 [Source:HGNC Symbol;Acc:HGNC:9828]	protein_coding	8353	131538	57351010	57379211	1	10208013	ensembl_havana	1	911615	12	1209467861	1433185025
ENSG00000133030	1650.68	0.274693	0.0984192	2.79105	0.0052538	0.167092	266703	ENSG00000133030	MPRIP	myosin phosphatase Rho interacting protein [Source:HGNC Symbol;Acc:HGNC:30321]	protein_coding	8353	131554	17042545	17217679	1	10191684	ensembl_havana	1	927399	20	1209467861	1485345725
ENSG00000155324	1039.18	-0.218813	0.0783881	-2.79141	0.00524785	0.167092	313129	ENSG00000155324	GRAMD3	GRAM domain containing 2B [Source:HGNC Symbol;Acc:HGNC:24911]	protein_coding	8353	131542	126360132	126496494	1	10171325	ensembl_havana	1	1111604	9	1209467861	1433185025
ENSG00000013392	566.755	-0.219764	0.0787996	-2.78889	0.00528883	0.167901	287764	ENSG00000013392	RWDD2A	RWD domain containing 2A [Source:HGNC Symbol;Acc:HGNC:21385]	protein_coding	8353	131555	83193379	83198932	1	10217000	ensembl_havana	1	1009857	7	1209467861	1402310947
ENSG00000158825	17.7325	-0.837297	0.300433	-2.78697	0.00532038	0.168597	309774	ENSG00000158825	CDA	cytidine deaminase [Source:HGNC Symbol;Acc:HGNC:1712]	protein_coding	8353	131550	20588948	20618908	1	10151106	ensembl_havana	1	1098504	5	1209467861	1249482436
ENSG00000135899	844.442	0.26873	0.0964549	2.78607	0.0053351	0.168759	309216	ENSG00000135899	SP110	SP110 nuclear body protein [Source:HGNC Symbol;Acc:HGNC:5401]	protein_coding	8353	131545	230167293	230225729	-1	10223530	ensembl_havana	1	1096566	17	1209467861	1485345725
ENSG00000135778	2220.73	-0.20853	0.074952	-2.78218	0.00539953	0.170266	310962	ENSG00000135778	NTPCR	nucleoside-triphosphatase, cancer-related [Source:HGNC Symbol;Acc:HGNC:28204]	protein_coding	8353	131550	232950605	232983882	1	10197098	ensembl_havana	1	1103311	11	1209467861	1433185025
ENSG00000143839	16.4266	-0.770052	0.276796	-2.78202	0.00540217	0.170266	293281	ENSG00000143839	REN	renin [Source:HGNC Symbol;Acc:HGNC:9958]	protein_coding	8353	131550	204154819	204190324	-1	10209113	ensembl_havana	1	1032048	14	1209467861	1464969949
ENSG00000057149	74.5541	1.16033	0.417403	2.77987	0.00543805	0.170772	278085	ENSG00000057149	SERPINB3	serpin family B member 3 [Source:HGNC Symbol;Acc:HGNC:10569]	protein_coding	8353	131548	63655197	63661963	-1	10218695	ensembl_havana	1	971394	15	1209467861	1464969949
ENSG00000107537	1116.19	-0.287001	0.103272	-2.77908	0.0054513	0.170772	295614	ENSG00000107537	PHYH	phytanoyl-CoA 2-hydroxylase [Source:HGNC Symbol;Acc:HGNC:8940]	protein_coding	8353	131544	13277796	13302412	-1	10202535	ensembl_havana	1	1042151	13	1209467861	1433185025
ENSG00000144285	12.6361	0.876221	0.315332	2.77873	0.00545723	0.170772	275032	ENSG00000144285	SCN1A	sodium voltage-gated channel alpha subunit 1 [Source:HGNC Symbol;Acc:HGNC:10585]	protein_coding	8353	131545	165984641	166149214	-1	10217791	ensembl_havana	1	960588	19	1209467861	1516209124
ENSG00000229809	93.6716	-0.400661	0.144172	-2.77904	0.00545195	0.170772	300313	ENSG00000229809	ZNF688	zinc finger protein 688 [Source:HGNC Symbol;Acc:HGNC:30489]	protein_coding	8353	131549	30569346	30572734	-1	10240401	ensembl_havana	1	1059845	8	1242726437	1433185025
ENSG00000129083	8218.46	-0.1536	0.0553228	-2.77643	0.00549598	0.171069	263298	ENSG00000129083	COPB1	coatomer protein complex subunit beta 1 [Source:HGNC Symbol;Acc:HGNC:2231]	protein_coding	8353	131556	14443440	14500027	-1	10154573	ensembl_havana	1	913067	12	1209467861	1433185025
ENSG00000139946	1053.81	0.31381	0.112995	2.7772	0.00548302	0.171069	296006	ENSG00000139946	PELI2	pellino E3 ubiquitin protein ligase family member 2 [Source:HGNC Symbol;Acc:HGNC:8828]	protein_coding	8353	131547	56117814	56301526	1	10201881	ensembl_havana	1	1043316	9	1209467861	1433185025
ENSG00000180964	4292.85	-0.205621	0.0740562	-2.77656	0.00549373	0.171069	279106	ENSG00000180964	TCEAL8	transcription elongation factor A like 8 [Source:HGNC Symbol;Acc:HGNC:28683]	protein_coding	8353	131539	103252995	103255203	-1	10227017	ensembl_havana	1	974878	16	1209467861	1433185025
ENSG00000240108	6.90636	-0.722371	0.260342	-2.77469	0.00552537	0.171678	292776	ENSG00000240108	C20orf191	nuclear receptor corepressor 1 pseudogene 1 [Source:HGNC Symbol;Acc:HGNC:16724]	transcribed_unprocessed_pseudogene	8354	131538	26103416	26114028	-1	10194747	havana	1	1029839	1	1249482436	1249482436
ENSG00000197183	745.288	-0.214992	0.0775072	-2.77383	0.00554012	0.171832	284036	ENSG00000197183	NOL4L	nucleolar protein 4 like [Source:HGNC Symbol;Acc:HGNC:16106]	protein_coding	8353	131538	32443059	32585074	-1	10196154	ensembl_havana	1	994541	14	1209467861	1485345725
ENSG00000165802	730.149	-0.34954	0.126111	-2.77169	0.00557663	0.172345	303448	ENSG00000165802	NSMF	NMDA receptor synaptonuclear signaling and neuronal migration factor [Source:HGNC Symbol;Acc:HGNC:29843]	protein_coding	8353	131540	137447573	137459334	-1	10196958	ensembl_havana	1	1073807	22	1209467861	1497350695
ENSG00000172575	546.569	-0.340406	0.12284	-2.77113	0.00558617	0.172345	277299	ENSG00000172575	RASGRP1	RAS guanyl releasing protein 1 [Source:HGNC Symbol;Acc:HGNC:9878]	protein_coding	8353	131558	38488103	38565575	-1	10208354	ensembl_havana	1	969638	11	1209467861	1433185025
ENSG00000182195	393.799	-0.32969	0.118929	-2.77216	0.00556854	0.172345	288744	ENSG00000182195	LDOC1	LDOC1, regulator of NFKB signaling [Source:HGNC Symbol;Acc:HGNC:6548]	protein_coding	8353	131539	141175745	141177125	-1	10180836	ensembl_havana	1	1014092	7	1209467861	1402310947
ENSG00000172819	182.633	-0.382123	0.137974	-2.76952	0.00561387	0.172592	288759	ENSG00000172819	RARG	retinoic acid receptor gamma [Source:HGNC Symbol;Acc:HGNC:9866]	protein_coding	8353	131546	53210567	53232980	-1	10208247	ensembl_havana	1	1014764	16	1209467861	1433185025
ENSG00000226752	349.016	-0.343084	0.123855	-2.77005	0.00560479	0.172592	313046	ENSG00000226752	RP11-27I1.2	cutA divalent cation tolerance homolog-like, pseudogene [Source:HGNC Symbol;Acc:HGNC:27367]	transcribed_unitary_pseudogene	8354	131540	120824828	120854385	1	10156244	havana	1	1111237	9	1242726437	1485345725
ENSG00000084676	2066.07	0.195599	0.0706852	2.76718	0.00565431	0.17323	273876	ENSG00000084676	NCOA1	nuclear receptor coactivator 1 [Source:HGNC Symbol;Acc:HGNC:7668]	protein_coding	8353	131545	24491914	24770702	1	10194713	ensembl_havana	1	954855	15	1209467861	1433185025
ENSG00000125968	776.638	-0.47711	0.172444	-2.76676	0.00566168	0.17323	265772	ENSG00000125968	ID1	inhibitor of DNA binding 1, HLH protein [Source:HGNC Symbol;Acc:HGNC:5360]	protein_coding	8353	131538	31605283	31606515	1	10175173	ensembl_havana	1	922843	8	1209467861	1402310947
ENSG00000150637	78.5154	0.685218	0.247675	2.76661	0.00566428	0.17323	289502	ENSG00000150637	CD226	CD226 molecule [Source:HGNC Symbol;Acc:HGNC:16961]	protein_coding	8353	131548	69831158	69961803	-1	10151041	ensembl_havana	1	1017304	8	1209467861	1433185025
ENSG00000104863	81.5452	-0.439596	0.158978	-2.76513	0.00568993	0.173409	301779	ENSG00000104863	LIN7B	lin-7 homolog B, crumbs cell polarity complex component [Source:HGNC Symbol;Acc:HGNC:17788]	protein_coding	8353	131537	49114324	49118460	1	10181228	ensembl_havana	1	1066005	11	1209467861	1433185025
ENSG00000149043	107.979	-1.01323	0.366381	-2.76551	0.00568335	0.173409	260457	ENSG00000149043	SYT8	synaptotagmin 8 [Source:HGNC Symbol;Acc:HGNC:19264]	protein_coding	8353	131556	1828307	1837521	1	10226074	ensembl_havana	1	902364	16	1209467861	1433185025
ENSG00000157326	284.505	-0.283444	0.102534	-2.76439	0.0057029	0.173503	289376	ENSG00000157326	DHRS4	dehydrogenase/reductase 4 [Source:HGNC Symbol;Acc:HGNC:16985]	protein_coding	8353	131547	23953586	23969279	1	10158297	ensembl_havana	1	1016902	18	1209467861	1433185025
ENSG00000153250	1132.27	0.300256	0.10865	2.76352	0.00571808	0.173663	280692	ENSG00000153250	RBMS1	RNA binding motif single stranded interacting protein 1 [Source:HGNC Symbol;Acc:HGNC:9907]	protein_coding	8353	131545	160272151	160493794	-1	10208702	ensembl_havana	1	981366	19	1209467861	1485345725
ENSG00000140678	90.8309	0.526122	0.190518	2.76153	0.00575309	0.174424	272123	ENSG00000140678	ITGAX	integrin subunit alpha X [Source:HGNC Symbol;Acc:HGNC:6152]	protein_coding	8353	131549	31355134	31382997	1	10177369	ensembl_havana	1	947647	16	1209467861	1433185025
ENSG00000120805	6578.44	-0.193169	0.0699789	-2.76039	0.00577322	0.174732	288723	ENSG00000120805	ARL1	ADP ribosylation factor like GTPase 1 [Source:HGNC Symbol;Acc:HGNC:692]	protein_coding	8353	131546	101393120	101407820	-1	10143500	ensembl_havana	1	1014136	13	1209467861	1433185025
ENSG00000049283	259.954	-0.837254	0.303455	-2.75907	0.00579665	0.175139	271727	ENSG00000049283	EPN3	epsin 3 [Source:HGNC Symbol;Acc:HGNC:18235]	protein_coding	8353	131554	50532543	50543750	1	10164120	ensembl_havana	1	945483	17	1209467861	1433185025
ENSG00000163170	1015.73	-0.230441	0.0835429	-2.75836	0.00580923	0.175217	260616	ENSG00000163170	BOLA3	bolA family member 3 [Source:HGNC Symbol;Acc:HGNC:24415]	protein_coding	8353	131545	74135398	74147994	-1	10146339	ensembl_havana	1	902859	11	1209467861	1433185025
ENSG00000073350	1094.88	-0.266205	0.0967594	-2.75121	0.00593755	0.17864	285209	ENSG00000073350	LLGL2	LLGL2, scribble cell polarity complex component [Source:HGNC Symbol;Acc:HGNC:6629]	protein_coding	8353	131554	75525080	75575208	1	10184037	ensembl_havana	1	1000289	13	1209467861	1433185025
ENSG00000116337	1334.78	-0.399889	0.145395	-2.75036	0.00595299	0.17864	309633	ENSG00000116337	AMPD2	adenosine monophosphate deaminase 2 [Source:HGNC Symbol;Acc:HGNC:469]	protein_coding	8353	131550	109616104	109632051	1	10141835	ensembl_havana	1	1098615	15	1209467861	1433185025
ENSG00000135409	97.1872	-0.792437	0.288123	-2.75034	0.00595331	0.17864	292791	ENSG00000135409	AMHR2	anti-Mullerian hormone receptor type 2 [Source:HGNC Symbol;Acc:HGNC:465]	protein_coding	8353	131546	53423855	53431534	1	10141787	ensembl_havana	1	1030178	10	1209467861	1433185025
ENSG00000125148	9091.86	0.466498	0.169658	2.74964	0.00596603	0.178716	262216	ENSG00000125148	MT2A	metallothionein 2A [Source:HGNC Symbol;Acc:HGNC:7406]	protein_coding	8353	131549	56608199	56609497	1	10192646	ensembl_havana	1	908668	6	1209467861	1321005463
ENSG00000109390	4293.45	-0.176517	0.0642346	-2.74801	0.00599579	0.178999	289044	ENSG00000109390	NDUFC1	NADH:ubiquinone oxidoreductase subunit C1 [Source:HGNC Symbol;Acc:HGNC:7705]	protein_coding	8353	131552	139266880	139302551	-1	10195052	ensembl_havana	1	1015523	11	1209467861	1433185025
ENSG00000110090	1049.36	0.286783	0.10436	2.748	0.00599592	0.178999	259598	ENSG00000110090	CPT1A	carnitine palmitoyltransferase 1A [Source:HGNC Symbol;Acc:HGNC:2328]	protein_coding	8353	131556	68754620	68844410	-1	10155091	ensembl_havana	1	899467	12	1209467861	1433185025
ENSG00000108370	1102.51	-0.571923	0.208169	-2.7474	0.00600701	0.179025	271501	ENSG00000108370	RGS9	regulator of G protein signaling 9 [Source:HGNC Symbol;Acc:HGNC:10004]	protein_coding	8353	131554	65100812	65227703	1	10209467	ensembl_havana	1	945367	16	1209467861	1464969949
ENSG00000010803	982.747	0.185843	0.0676916	2.74544	0.006043	0.179792	289397	ENSG00000010803	SCMH1	Scm polycomb group protein homolog 1 [Source:HGNC Symbol;Acc:HGNC:19003]	protein_coding	8353	131550	41027200	41242154	-1	10217775	ensembl_havana	1	1017040	16	1209467861	1433185025
ENSG00000268279	70.9219	-0.331971	0.120955	-2.74458	0.00605888	0.179959	260592	ENSG00000268279	RP11-434D12.1	novel transcript	protein_coding	8354	131551	14135217	14148252	1	10617516	havana	1	902672	4	1352480788	1433185025
ENSG00000169507	39.7938	-0.71641	0.261218	-2.74258	0.00609592	0.180753	263384	ENSG00000169507	SLC38A11	solute carrier family 38 member 11 [Source:HGNC Symbol;Acc:HGNC:26836]	protein_coding	8353	131545	164896186	164955525	-1	10221138	ensembl_havana	1	913158	9	1209467861	1433185025
ENSG00000196177	994.166	-0.308163	0.112399	-2.74168	0.00611254	0.180939	285468	ENSG00000196177	ACADSB	acyl-CoA dehydrogenase short/branched chain [Source:HGNC Symbol;Acc:HGNC:91]	protein_coding	8353	131544	123008979	123058311	1	10094587	ensembl_havana	1	1000345	12	1209467861	1433185025
ENSG00000206418	640.39	-0.313784	0.114512	-2.74018	0.00614053	0.181461	286616	ENSG00000206418	RAB12	RAB12, member RAS oncogene family [Source:HGNC Symbol;Acc:HGNC:31332]	protein_coding	8353	131548	8609437	8639382	1	10207693	ensembl_havana	1	1004855	4	1141948800	1530117052
ENSG00000124243	332.084	-0.302079	0.110303	-2.73864	0.00616947	0.18201	283406	ENSG00000124243	BCAS4	breast carcinoma amplified sequence 4 [Source:HGNC Symbol;Acc:HGNC:14367]	protein_coding	8353	131538	50794894	50882676	1	10145617	ensembl_havana	1	991835	17	1209467861	1433185025
ENSG00000186312	195.77	-0.213642	0.0780885	-2.7359	0.00622105	0.183223	262694	ENSG00000186312	CA5BP	carbonic anhydrase 5B pseudogene 1 [Source:HGNC Symbol;Acc:HGNC:29544]	transcribed_unprocessed_pseudogene	8354	131539	15674932	15703724	1	10148607	havana	1	910665	10	1209467861	1433185025
ENSG00000162694	395.349	-0.312581	0.114372	-2.73301	0.00627583	0.184526	310621	ENSG00000162694	EXTL2	exostosin like glycosyltransferase 2 [Source:HGNC Symbol;Acc:HGNC:3516]	protein_coding	8353	131550	100872372	100895998	-1	10164948	ensembl_havana	1	1102030	13	1209467861	1433185025
ENSG00000006062	306.372	0.268145	0.0981809	2.73113	0.00631168	0.185007	308091	ENSG00000006062	MAP3K14	mitogen-activated protein kinase kinase kinase 14 [Source:HGNC Symbol;Acc:HGNC:6853]	protein_coding	8353	131554	45263119	45317145	-1	10185850	ensembl_havana	1	1091895	15	1402310947	1530117052
ENSG00000115525	492.223	-0.382457	0.14004	-2.73105	0.00631329	0.185007	280934	ENSG00000115525	ST3GAL5	ST3 beta-galactoside alpha-2,3-sialyltransferase 5 [Source:HGNC Symbol;Acc:HGNC:10872]	protein_coding	8353	131545	85837120	85905199	-1	10224840	ensembl_havana	1	983047	17	1209467861	1485345725
ENSG00000139354	94.9963	-0.722556	0.264697	-2.72974	0.00633834	0.185033	288205	ENSG00000139354	GAS2L3	growth arrest specific 2 like 3 [Source:HGNC Symbol;Acc:HGNC:27475]	protein_coding	8353	131546	100573683	100628286	1	10169141	ensembl_havana	1	1012019	10	1209467861	1433185025
ENSG00000182795	1549.13	-0.253024	0.0927009	-2.72946	0.00634372	0.185033	296755	ENSG00000182795	C1orf116	chromosome 1 open reading frame 116 [Source:HGNC Symbol;Acc:HGNC:28667]	protein_coding	8353	131550	207018521	207032756	-1	10146997	ensembl_havana	1	1046107	12	1209467861	1297690717
ENSG00000186074	40.5471	0.750124	0.274836	2.72935	0.00634586	0.185033	260069	ENSG00000186074	CD300LF	CD300 molecule like family member f [Source:HGNC Symbol;Acc:HGNC:29883]	protein_coding	8353	131554	74694311	74712978	-1	10151090	ensembl_havana	1	901019	18	1209467861	1433185025
ENSG00000165617	190.21	0.503959	0.184709	2.72839	0.00636436	0.185141	286152	ENSG00000165617	DACT1	dishevelled binding antagonist of beta catenin 1 [Source:HGNC Symbol;Acc:HGNC:17748]	protein_coding	8353	131547	58633967	58648321	1	10156967	ensembl_havana	1	1003248	14	1209467861	1433185025
ENSG00000187664	192.017	-0.802776	0.294266	-2.72807	0.00637069	0.185141	294165	ENSG00000187664	HAPLN4	hyaluronan and proteoglycan link protein 4 [Source:HGNC Symbol;Acc:HGNC:31357]	protein_coding	8353	131537	19255641	19262796	-1	10172313	ensembl_havana	1	1035655	8	1209467861	1372772347
ENSG00000139083	2290.83	0.394145	0.144515	2.72736	0.00638439	0.185232	301692	ENSG00000139083	ETV6	ETS variant 6 [Source:HGNC Symbol;Acc:HGNC:3495]	protein_coding	8353	131546	11649854	11895402	1	10164736	ensembl_havana	1	1065629	10	1209467861	1433185025
ENSG00000176208	150.489	0.287956	0.105656	2.72542	0.00642201	0.186015	268810	ENSG00000176208	ATAD5	ATPase family, AAA domain containing 5 [Source:HGNC Symbol;Acc:HGNC:25752]	protein_coding	8353	131554	30831970	30895869	1	10144290	ensembl_havana	1	934448	8	1209467861	1433185025
ENSG00000196465	2164.06	-0.27721	0.10177	-2.72388	0.006452	0.186576	280540	ENSG00000196465	MYL6B	myosin light chain 6B [Source:HGNC Symbol;Acc:HGNC:29823]	protein_coding	8353	131546	56152256	56159647	1	10193798	ensembl_havana	1	980249	10	1209467861	1433185025
ENSG00000168405	33.6773	0.59575	0.219055	2.71964	0.00653532	0.18833	285484	ENSG00000168405	CMAHP	cytidine monophospho-N-acetylneuraminic acid hydroxylase, pseudogene [Source:HGNC Symbol;Acc:HGNC:2098]	transcribed_unitary_pseudogene	8353	131555	25061626	25452263	-1	10153831	ensembl_havana	1	1000414	17	1209467861	1516209124
ENSG00000178860	646.159	0.556027	0.204485	2.71915	0.00654492	0.18833	260491	ENSG00000178860	MSC	musculin [Source:HGNC Symbol;Acc:HGNC:7321]	protein_coding	8353	131560	71841549	71844468	-1	10192416	ensembl_havana	1	902209	8	1209467861	1280702823
ENSG00000198887	3420.84	0.261449	0.0961277	2.71981	0.00653203	0.18833	297706	ENSG00000198887	SMC5	structural maintenance of chromosomes 5 [Source:HGNC Symbol;Acc:HGNC:20465]	protein_coding	8353	131540	70258962	70354888	1	10221602	ensembl_havana	1	1050283	8	1101254400	1402310947
ENSG00000099194	12733.2	-0.367767	0.135382	-2.71651	0.0065975	0.188605	289139	ENSG00000099194	SCD	stearoyl-CoA desaturase [Source:HGNC Symbol;Acc:HGNC:10571]	protein_coding	8353	131544	100347124	100364834	1	10217664	ensembl_havana	1	1015793	5	1209467861	1360689698
ENSG00000112425	210.24	0.348442	0.12826	2.71669	0.00659384	0.188605	295272	ENSG00000112425	EPM2A	EPM2A, laforin glucan phosphatase [Source:HGNC Symbol;Acc:HGNC:3413]	protein_coding	8353	131555	145382535	145736023	-1	10164087	ensembl_havana	1	1040525	14	1209467861	1485345725
ENSG00000175197	1805.91	-0.411456	0.151437	-2.717	0.00658758	0.188605	287793	ENSG00000175197	DDIT3	DNA damage inducible transcript 3 [Source:HGNC Symbol;Acc:HGNC:2726]	protein_coding	8353	131546	57516588	57521737	-1	10157444	ensembl_havana	1	1010098	12	1209467861	1516209124
ENSG00000276203	105.577	0.64692	0.238057	2.7175	0.00657766	0.188605	279539	ENSG00000276203	ANKRD20A3	ankyrin repeat domain 20 family member A3 [Source:HGNC Symbol;Acc:HGNC:31981]	protein_coding	8353	131540	66106815	66153135	-1	10142148	ensembl_havana	1	976328	4	1402310947	1433185025
ENSG00000177674	3492.75	0.523545	0.192848	2.71481	0.0066314	0.189265	307182	ENSG00000177674	AGTRAP	angiotensin II receptor associated protein [Source:HGNC Symbol;Acc:HGNC:13539]	protein_coding	8353	131550	11736084	11754802	1	10137338	ensembl_havana	1	1088410	15	1209467861	1433185025
ENSG00000059573	1863.35	-0.186614	0.0688028	-2.71231	0.0066817	0.189314	268100	ENSG00000059573	ALDH18A1	aldehyde dehydrogenase 18 family member A1 [Source:HGNC Symbol;Acc:HGNC:9722]	protein_coding	8353	131544	95605929	95656706	-1	10141470	ensembl_havana	1	931434	8	1209467861	1433185025
ENSG00000106571	134.611	0.58141	0.214321	2.7128	0.00667176	0.189314	296510	ENSG00000106571	GLI3	GLI family zinc finger 3 [Source:HGNC Symbol;Acc:HGNC:4319]	protein_coding	8353	131559	41960950	42237870	-1	10170024	ensembl_havana	1	1045278	13	1209467861	1516209124
ENSG00000147536	110.649	-0.503811	0.185769	-2.71204	0.00668714	0.189314	296014	ENSG00000147536	GINS4	GINS complex subunit 4 [Source:HGNC Symbol;Acc:HGNC:28226]	protein_coding	8353	131560	41529206	41545046	1	10169816	ensembl_havana	1	1043445	11	1209467861	1433185025
ENSG00000198961	6095.27	-0.271383	0.100039	-2.71278	0.00667218	0.189314	313512	ENSG00000198961	PJA2	praja ring finger ubiquitin ligase 2 [Source:HGNC Symbol;Acc:HGNC:17481]	protein_coding	8353	131542	109334709	109409994	-1	10203114	ensembl_havana	1	1113338	9	1101254400	1433185025
ENSG00000214194	2841.16	-0.209849	0.0773333	-2.71357	0.00665627	0.189314	280106	ENSG00000214194	AC073346.2	small integral membrane protein 30 [Source:HGNC Symbol;Acc:HGNC:48953]	protein_coding	8354	131559	113116718	113118613	-1	10221799	havana	1	978499	8	1189123292	1433185025
ENSG00000018280	135.86	0.56448	0.208358	2.70918	0.00674489	0.189896	299747	ENSG00000018280	SLC11A1	solute carrier family 11 member 1 [Source:HGNC Symbol;Acc:HGNC:10907]	protein_coding	8353	131545	218382029	218396894	1	10220239	ensembl_havana	1	1057946	16	1209467861	1433185025
ENSG00000113716	837.89	0.214825	0.0792722	2.70997	0.00672895	0.189896	301887	ENSG00000113716	HMGXB3	HMG-box containing 3 [Source:HGNC Symbol;Acc:HGNC:28982]	protein_coding	8353	131542	150000046	150053142	1	10173857	ensembl_havana	1	1066532	12	1209467861	1433185025
ENSG00000113811	7545.56	-0.223204	0.0823954	-2.70894	0.00674986	0.189896	311298	ENSG00000113811	RP11-884K10.5	selenoprotein K [Source:HGNC Symbol;Acc:HGNC:30394]	protein_coding	8353	131551	53884410	53891988	-1	10218286	ensembl_havana	1	1104538	10	1209467861	1433185025
ENSG00000282978	8.23991	0.675741	0.249454	2.70888	0.00675103	0.189896	282071	ENSG00000282978	RP11-144C15.2	basic transcription factor 3 (BTF3) pseudogene	processed_pseudogene	8354	131551	101457241	101457732	-1	10629467	havana	1	986179	1	1445347797	1445347797
ENSG00000105829	2180.34	-0.191443	0.070724	-2.70691	0.00679132	0.19059	277484	ENSG00000105829	BET1	Bet1 golgi vesicular membrane trafficking protein [Source:HGNC Symbol;Acc:HGNC:14562]	protein_coding	8353	131559	93962762	94004382	-1	10145874	ensembl_havana	1	968699	12	1209467861	1530117052
ENSG00000123496	459.339	0.816441	0.301825	2.70502	0.00683009	0.19059	291217	ENSG00000123496	IL13RA2	interleukin 13 receptor subunit alpha 2 [Source:HGNC Symbol;Acc:HGNC:5975]	protein_coding	8353	131539	115003975	115019977	-1	10176369	ensembl_havana	1	1023882	7	1209467861	1433185025
ENSG00000164938	2425.96	0.346693	0.12816	2.70516	0.00682714	0.19059	264213	ENSG00000164938	TP53INP1	tumor protein p53 inducible nuclear protein 1 [Source:HGNC Symbol;Acc:HGNC:18022]	protein_coding	8353	131560	94925972	94949411	-1	10230276	ensembl_havana	1	916624	13	1209467861	1433185025
ENSG00000173517	1058.61	0.247571	0.0915052	2.70554	0.00681929	0.19059	264889	ENSG00000173517	PEAK1	pseudopodium enriched atypical kinase 1 [Source:HGNC Symbol;Acc:HGNC:29431]	protein_coding	8353	131558	77100656	77420144	-1	10201834	ensembl_havana	1	919413	10	1209467861	1433185025
ENSG00000182950	11.9383	-0.948316	0.350452	-2.70598	0.00681032	0.19059	263227	ENSG00000182950	ODF3L1	outer dense fiber of sperm tails 3 like 1 [Source:HGNC Symbol;Acc:HGNC:28735]	protein_coding	8353	131558	75723977	75727688	1	10197686	ensembl_havana	1	912371	2	1209467861	1249482436
ENSG00000242110	485.564	-0.440935	0.1631	-2.70346	0.00686212	0.190892	265308	ENSG00000242110	AMACR	alpha-methylacyl-CoA racemase [Source:HGNC Symbol;Acc:HGNC:451]	protein_coding	8353	131542	33986178	34008108	-1	10141728	ensembl_havana	1	921547	7	1249482436	1433185025
ENSG00000283399	9.80944	0.981485	0.363051	2.70344	0.00686269	0.190892	285842	ENSG00000283399	AC004381.8	novel acyl-CoA synthetase medium-chain family member pseudogene	unprocessed_pseudogene	8354	131549	20711473	20732990	1	10629852	havana	1	1001809	1	1464969949	1464969949
ENSG00000006757	832.63	-0.247477	0.0916613	-2.69991	0.00693582	0.191549	259390	ENSG00000006757	PNPLA4	patatin like phospholipase domain containing 4 [Source:HGNC Symbol;Acc:HGNC:24887]	protein_coding	8353	131539	7898247	7927739	-1	10204030	ensembl_havana	1	898367	11	1209467861	1433185025
ENSG00000114378	175.735	-0.486412	0.180047	-2.70158	0.006901	0.191549	268193	ENSG00000114378	HYAL1	hyaluronidase 1 [Source:HGNC Symbol;Acc:HGNC:5320]	protein_coding	8353	131551	50299889	50312381	-1	10175030	ensembl_havana	1	931757	16	1209467861	1433185025
ENSG00000123104	1029.46	0.395646	0.146582	2.69914	0.00695191	0.191549	298205	ENSG00000123104	ITPR2	inositol 1,4,5-trisphosphate receptor type 2 [Source:HGNC Symbol;Acc:HGNC:6181]	protein_coding	8353	131546	26336515	26833198	-1	10177502	ensembl_havana	1	1052425	11	1209467861	1433185025
ENSG00000124610	21.0929	-0.876956	0.324901	-2.69915	0.00695173	0.191549	289834	ENSG00000124610	HIST1H1A	histone cluster 1 H1 family member a [Source:HGNC Symbol;Acc:HGNC:4715]	protein_coding	8353	131555	26017085	26017732	-1	10173102	ensembl_havana	1	1018468	4	1209467861	1402310947
ENSG00000152409	646.102	0.252201	0.0934292	2.69939	0.00694678	0.191549	312601	ENSG00000152409	JMY	junction mediating and regulatory protein, p53 cofactor [Source:HGNC Symbol;Acc:HGNC:28916]	protein_coding	8353	131542	79236189	79327215	1	10177694	ensembl_havana	1	1109456	8	1209467861	1339110421
ENSG00000171408	66.8548	0.51576	0.190979	2.70061	0.00692122	0.191549	312377	ENSG00000171408	PDE7B	phosphodiesterase 7B [Source:HGNC Symbol;Acc:HGNC:8792]	protein_coding	8353	131555	135851696	136195574	1	10201579	ensembl_havana	1	1108715	13	1209467861	1433185025
ENSG00000085465	58.4168	0.666391	0.247131	2.69651	0.00700703	0.192463	286758	ENSG00000085465	OVGP1	oviductal glycoprotein 1 [Source:HGNC Symbol;Acc:HGNC:8524]	protein_coding	8353	131550	111414314	111427777	-1	10200108	ensembl_havana	1	1005442	12	1209467861	1402310947
ENSG00000123870	33.6914	-0.833869	0.309209	-2.69678	0.00700137	0.192463	302843	ENSG00000123870	ZNF137P	zinc finger protein 137, pseudogene [Source:HGNC Symbol;Acc:HGNC:12921]	transcribed_unprocessed_pseudogene	8354	131537	52588505	52597345	1	10238607	havana	1	1070466	10	1209467861	1402310947
ENSG00000213996	17.3522	-0.796571	0.295524	-2.69545	0.00702934	0.192773	294139	ENSG00000213996	TM6SF2	transmembrane 6 superfamily member 2 [Source:HGNC Symbol;Acc:HGNC:11861]	protein_coding	8353	131537	19264364	19273391	-1	10228471	ensembl_havana	1	1035634	12	1189123292	1433185025
ENSG00000212864	49.3923	-0.50946	0.189069	-2.69457	0.007048	0.192983	299804	ENSG00000212864	RNF208	ring finger protein 208 [Source:HGNC Symbol;Acc:HGNC:25420]	protein_coding	8353	131540	137220247	137221581	-1	10211891	ensembl_havana	1	1057863	3	1189123292	1402310947
ENSG00000162396	190.021	-0.304101	0.112915	-2.69318	0.00707731	0.193483	289243	ENSG00000162396	PARS2	prolyl-tRNA synthetase 2, mitochondrial [Source:HGNC Symbol;Acc:HGNC:30563]	protein_coding	8353	131550	54756898	54764514	-1	10200756	ensembl_havana	1	1016054	5	1209467861	1249482436
ENSG00000181031	474.718	-0.524233	0.194715	-2.69231	0.00709586	0.193688	291251	ENSG00000181031	RPH3AL	rabphilin 3A like (without C2 domains) [Source:HGNC Symbol;Acc:HGNC:10296]	protein_coding	8353	131554	212389	386254	-1	10214155	ensembl_havana	1	1024640	15	1209467861	1433185025
ENSG00000140836	1999.58	0.232934	0.0865866	2.69019	0.00714118	0.194622	279231	ENSG00000140836	ZFHX3	zinc finger homeobox 3 [Source:HGNC Symbol;Acc:HGNC:777]	protein_coding	8353	131549	72782885	73891871	-1	10237362	ensembl_havana	1	975379	16	1209467861	1516209124
ENSG00000169964	194.156	-0.313328	0.116517	-2.68912	0.00716398	0.19494	294581	ENSG00000169964	TMEM42	transmembrane protein 42 [Source:HGNC Symbol;Acc:HGNC:28444]	protein_coding	8353	131551	44861869	44865670	1	10228751	ensembl_havana	1	1037461	7	1209467861	1485345725
ENSG00000135116	44.8897	-0.543632	0.20238	-2.68619	0.00722717	0.196355	312106	ENSG00000135116	HRK	harakiri, BCL2 interacting protein [Source:HGNC Symbol;Acc:HGNC:5185]	protein_coding	8353	131546	116856144	116881441	-1	10174470	ensembl_havana	1	1107600	9	1209467861	1433185025
ENSG00000100196	412.584	-0.42106	0.156873	-2.68408	0.00727289	0.197291	304460	ENSG00000100196	KDELR3	KDEL endoplasmic reticulum protein retention receptor 3 [Source:HGNC Symbol;Acc:HGNC:6306]	protein_coding	8353	131557	38468062	38483447	1	10178416	ensembl_havana	1	1077270	10	1209467861	1433185025
ENSG00000204767	16.8149	1.24304	0.463229	2.68343	0.00728712	0.197372	289974	ENSG00000204767	FAM196B	inhibitory synaptic factor family member 2B [Source:HGNC Symbol;Acc:HGNC:37271]	protein_coding	8353	131542	169864264	169980740	-1	10176855	ensembl_havana	1	1018995	3	1141948800	1280702823
ENSG00000107331	667.877	-0.695963	0.259799	-2.67885	0.00738748	0.198555	289891	ENSG00000107331	ABCA2	ATP binding cassette subfamily A member 2 [Source:HGNC Symbol;Acc:HGNC:32]	protein_coding	8353	131540	137007227	137028922	-1	10078331	ensembl_havana	1	1019525	16	1209467861	1433185025
ENSG00000117054	2278.32	-0.193566	0.072256	-2.6789	0.00738654	0.198555	313915	ENSG00000117054	ACADM	acyl-CoA dehydrogenase medium chain [Source:HGNC Symbol;Acc:HGNC:89]	protein_coding	8353	131550	75724347	75787575	1	10094305	ensembl_havana	1	1114946	13	1209467861	1433185025
ENSG00000177551	12.9658	1.03877	0.387684	2.67942	0.00737507	0.198555	294599	ENSG00000177551	NHLH2	nescient helix-loop-helix 2 [Source:HGNC Symbol;Acc:HGNC:7818]	protein_coding	8353	131550	115836377	115843917	-1	10195586	ensembl_havana	1	1037537	5	1209467861	1297690717
ENSG00000198399	2055.64	0.225026	0.0839539	2.68035	0.0073545	0.198555	269171	ENSG00000198399	ITSN2	intersectin 2 [Source:HGNC Symbol;Acc:HGNC:6184]	protein_coding	8353	131545	24202864	24360714	-1	10177538	ensembl_havana	1	937257	14	1209467861	1433185025
ENSG00000257446	33.5948	0.587366	0.219209	2.67947	0.0073738	0.198555	281352	ENSG00000257446	ZNF878	zinc finger protein 878 [Source:HGNC Symbol;Acc:HGNC:37246]	protein_coding	8353	131537	12043805	12052939	-1	10240848	ensembl_havana	1	983473	3	1305132571	1402310947
ENSG00000117586	32.8385	-0.645785	0.241163	-2.67779	0.00741098	0.198578	310424	ENSG00000117586	TNFSF4	TNF superfamily member 4 [Source:HGNC Symbol;Acc:HGNC:11934]	protein_coding	8353	131550	173183734	173207313	-1	10229904	ensembl_havana	1	1101002	10	1209467861	1433185025
ENSG00000127328	3018.29	-0.249965	0.0933446	-2.67787	0.00740923	0.198578	310218	ENSG00000127328	RAB3IP	RAB3A interacting protein [Source:HGNC Symbol;Acc:HGNC:16508]	protein_coding	8353	131546	69738681	69823204	1	10207584	ensembl_havana	1	1100821	21	1209467861	1433185025
ENSG00000070614	903.803	0.278517	0.104187	2.67325	0.00751201	0.198886	282839	ENSG00000070614	NDST1	N-deacetylase and N-sulfotransferase 1 [Source:HGNC Symbol;Acc:HGNC:7680]	protein_coding	8353	131542	150485818	150558211	1	10194834	ensembl_havana	1	989514	14	1209467861	1433185025
ENSG00000110195	88.1317	-0.631633	0.236047	-2.67587	0.00745348	0.198886	279652	ENSG00000110195	FOLR1	folate receptor 1 [Source:HGNC Symbol;Acc:HGNC:3791]	protein_coding	8353	131556	72189558	72196323	1	10167719	ensembl_havana	1	976931	12	1209467861	1485345725
ENSG00000117298	2270.12	0.157277	0.058835	2.67319	0.00751328	0.198886	265475	ENSG00000117298	ECE1	endothelin converting enzyme 1 [Source:HGNC Symbol;Acc:HGNC:3146]	protein_coding	8353	131550	21217247	21345572	-1	10161174	ensembl_havana	1	923129	15	1209467861	1530117052
ENSG00000144451	1030.93	-0.280291	0.104822	-2.67396	0.00749606	0.198886	268397	ENSG00000144451	SPAG16	sperm associated antigen 16 [Source:HGNC Symbol;Acc:HGNC:23225]	protein_coding	8353	131545	213284379	214410501	1	10223616	ensembl_havana	1	932818	18	1209467861	1433185025
ENSG00000162757	205.052	-0.292696	0.109433	-2.67465	0.00748074	0.198886	299758	ENSG00000162757	C1orf74	chromosome 1 open reading frame 74 [Source:HGNC Symbol;Acc:HGNC:26319]	protein_coding	8353	131550	209779208	209784559	-1	10146965	ensembl_havana	1	1057665	4	1209467861	1402310947
ENSG00000166741	2775.45	0.542164	0.202811	2.67324	0.00751224	0.198886	304107	ENSG00000166741	NNMT	nicotinamide N-methyltransferase [Source:HGNC Symbol;Acc:HGNC:7861]	protein_coding	8353	131556	114257787	114313285	1	10196096	ensembl_havana	1	1075633	7	1209467861	1433185025
ENSG00000256029	51.9162	-0.73182	0.273673	-2.67407	0.00749367	0.198886	311810	ENSG00000256029	RP11-190A12.7	NA	protein_coding	8354	131550	159834474	159873053	-1	10607966	havana	1	1106416	6	1297690717	1516209124
ENSG00000259660	35.665	1.00199	0.374633	2.67459	0.00748204	0.198886	273457	ENSG00000259660	CTD-2611K5.6	dynamin 1 pseudogene 47 [Source:HGNC Symbol;Acc:HGNC:35200]	transcribed_unprocessed_pseudogene	8354	131558	101751032	101794302	1	10159160	havana	1	952388	2	1317833338	1332240744
ENSG00000152076	85.476	-0.677416	0.25348	-2.67246	0.00752976	0.199022	274435	ENSG00000152076	CCDC74B	coiled-coil domain containing 74B [Source:HGNC Symbol;Acc:HGNC:25267]	protein_coding	8353	131545	130139287	130145134	-1	10149919	ensembl_havana	1	956840	18	1209467861	1433185025
ENSG00000152234	18263	-0.195768	0.0733326	-2.66958	0.00759453	0.200178	294918	ENSG00000152234	ATP5A1	ATP synthase F1 subunit alpha [Source:HGNC Symbol;Acc:HGNC:823]	protein_coding	8353	131548	46080248	46104334	-1	10144580	ensembl_havana	1	1038998	15	1209467861	1433185025
ENSG00000278817	32.3454	-0.727041	0.272351	-2.6695	0.00759635	0.200178	integer(0)	character(0)	character(0)	character(0)	character(0)	integer(0)	integer(0)	integer(0)	integer(0)	integer(0)	integer(0)	character(0)	integer(0)	integer(0)	integer(0)	numeric(0)	numeric(0)
ENSG00000004059	1541.57	-0.200544	0.0752488	-2.66508	0.00769697	0.201789	302723	ENSG00000004059	ARF5	ADP ribosylation factor 5 [Source:HGNC Symbol;Acc:HGNC:658]	protein_coding	8353	131559	127588345	127591705	1	10143092	ensembl_havana	1	1070266	10	1209467861	1433185025
ENSG00000065320	229.472	-0.395947	0.148584	-2.66479	0.00770354	0.201789	294582	ENSG00000065320	NTN1	netrin 1 [Source:HGNC Symbol;Acc:HGNC:8029]	protein_coding	8353	131554	9021542	9244000	1	10197075	ensembl_havana	1	1037483	8	1209467861	1433185025
ENSG00000152583	591.163	0.831426	0.311997	2.66486	0.0077021	0.201789	310359	ENSG00000152583	SPARCL1	SPARC like 1 [Source:HGNC Symbol;Acc:HGNC:11220]	protein_coding	8353	131552	87473335	87531061	-1	10223669	ensembl_havana	1	1101000	12	1209467861	1433185025
ENSG00000157985	871.66	0.243561	0.0913491	2.66626	0.00766997	0.201789	281396	ENSG00000157985	AGAP1	ArfGAP with GTPase domain, ankyrin repeat and PH domain 1 [Source:HGNC Symbol;Acc:HGNC:16922]	protein_coding	8353	131545	235494089	236131800	1	10134181	ensembl_havana	1	984330	18	1209467861	1445347797
ENSG00000078668	5421.62	-0.171263	0.064318	-2.66275	0.00775043	0.202416	295661	ENSG00000078668	VDAC3	voltage dependent anion channel 3 [Source:HGNC Symbol;Acc:HGNC:12674]	protein_coding	8353	131560	42391624	42405897	1	10234997	ensembl_havana	1	1042535	13	1209467861	1433185025
ENSG00000171885	58.0265	-0.684134	0.256928	-2.66275	0.00775058	0.202416	292432	ENSG00000171885	AQP4	aquaporin 4 [Source:HGNC Symbol;Acc:HGNC:637]	protein_coding	8353	131548	26852038	26865818	-1	10142980	ensembl_havana	1	1028590	14	1209467861	1516209124
ENSG00000105323	2225.21	0.144789	0.0543867	2.66222	0.00776274	0.202432	309969	ENSG00000105323	HNRNPUL1	heterogeneous nuclear ribonucleoprotein U like 1 [Source:HGNC Symbol;Acc:HGNC:17011]	protein_coding	8353	131537	41262496	41307598	1	10174126	ensembl_havana	1	1099737	16	1209467861	1433185025
ENSG00000237846	55.275	0.485216	0.182304	2.66158	0.0077776	0.202518	271273	ENSG00000237846	RP11-216M21.1	novel pseudogene	processed_pseudogene	8354	131540	40105822	40106527	1	10598878	havana	1	943662	1	1242726437	1242726437
ENSG00000165633	377.736	0.528096	0.198461	2.66095	0.00779196	0.202591	280967	ENSG00000165633	VSTM4	V-set and transmembrane domain containing 4 [Source:HGNC Symbol;Acc:HGNC:26470]	protein_coding	8353	131544	49014245	49115509	-1	10235511	ensembl_havana	1	981987	12	1209467861	1433185025
ENSG00000099260	196.817	-0.402541	0.151333	-2.65997	0.00781469	0.20274	304836	ENSG00000099260	PALMD	palmdelphin [Source:HGNC Symbol;Acc:HGNC:15846]	protein_coding	8353	131550	99645943	99694541	1	10200526	ensembl_havana	1	1078791	10	1209467861	1433185025
ENSG00000205133	1568.88	-0.268139	0.100815	-2.65971	0.00782084	0.20274	294647	ENSG00000205133	TRIQK	triple QxxK/R motif containing [Source:HGNC Symbol;Acc:HGNC:27828]	protein_coding	8353	131560	92883530	93017673	-1	10231633	ensembl_havana	1	1038058	11	1141948800	1433185025
ENSG00000068912	3441.69	-0.227921	0.0857904	-2.65672	0.0078905	0.202818	274570	ENSG00000068912	ERLEC1	endoplasmic reticulum lectin 1 [Source:HGNC Symbol;Acc:HGNC:25222]	protein_coding	8353	131545	53787044	53818819	1	10164362	ensembl_havana	1	957763	13	1209467861	1433185025
ENSG00000069943	1137.16	-0.202599	0.0762625	-2.6566	0.00789327	0.202818	290918	ENSG00000069943	PIGB	phosphatidylinositol glycan anchor biosynthesis class B [Source:HGNC Symbol;Acc:HGNC:8959]	protein_coding	8353	131558	55318960	55355648	1	10202647	ensembl_havana	1	1022770	9	1209467861	1433185025
ENSG00000167654	199.383	0.358994	0.135076	2.65772	0.00786724	0.202818	272156	ENSG00000167654	ATCAY	ATCAY, caytaxin [Source:HGNC Symbol;Acc:HGNC:779]	protein_coding	8353	131537	3879864	3928079	1	10144299	ensembl_havana	1	947541	17	1209467861	1433185025
ENSG00000168234	1047.35	-0.36514	0.137411	-2.65728	0.00787732	0.202818	271260	ENSG00000168234	TTC39C	tetratricopeptide repeat domain 39C [Source:HGNC Symbol;Acc:HGNC:26595]	protein_coding	8353	131548	23992773	24135610	1	10232728	ensembl_havana	1	943747	12	1209467861	1433185025
ENSG00000182870	11.1395	0.759102	0.285639	2.65756	0.00787086	0.202818	313098	ENSG00000182870	GALNT9	polypeptide N-acetylgalactosaminyltransferase 9 [Source:HGNC Symbol;Acc:HGNC:4131]	protein_coding	8353	131546	132196372	132329349	-1	10168927	ensembl_havana	1	1111504	12	1209467861	1433185025
ENSG00000196169	32.3075	0.645334	0.242866	2.65716	0.00788019	0.202818	289951	ENSG00000196169	KIF19	kinesin family member 19 [Source:HGNC Symbol;Acc:HGNC:26735]	protein_coding	8353	131554	74326210	74355820	1	10178836	ensembl_havana	1	1018994	14	1209467861	1433185025
ENSG00000083097	908.062	0.211309	0.0796014	2.65459	0.00794059	0.203735	287660	ENSG00000083097	DOPEY1	DOP1 leucine zipper like protein A [Source:HGNC Symbol;Acc:HGNC:21194]	protein_coding	8353	131555	83067666	83171350	1	10159373	ensembl_havana	1	1009845	14	1209467861	1433185025
ENSG00000125384	16.5102	0.806892	0.304129	2.65313	0.00797495	0.204023	307896	ENSG00000125384	PTGER2	prostaglandin E receptor 2 [Source:HGNC Symbol;Acc:HGNC:9594]	protein_coding	8353	131547	52314305	52328606	1	10206898	ensembl_havana	1	1091073	6	1209467861	1311006956
ENSG00000166971	1325.28	-0.199957	0.0753807	-2.65263	0.00798676	0.204023	277503	ENSG00000166971	AKTIP	AKT interacting protein [Source:HGNC Symbol;Acc:HGNC:16710]	protein_coding	8353	131549	53491040	53504411	-1	10141357	ensembl_havana	1	968983	16	1209467861	1433185025
ENSG00000171189	14.363	0.524148	0.197587	2.65275	0.007984	0.204023	305438	ENSG00000171189	GRIK1	glutamate ionotropic receptor kainate type subunit 1 [Source:HGNC Symbol;Acc:HGNC:4579]	protein_coding	8354	131543	29536933	29940033	-1	10171429	havana	1	1081482	17	1209467861	1464969949
ENSG00000115541	5424.22	-0.206771	0.0779776	-2.65167	0.00800936	0.204303	276814	ENSG00000115541	HSPE1	heat shock protein family E (Hsp10) member 1 [Source:HGNC Symbol;Acc:HGNC:5269]	protein_coding	8353	131545	197499994	197503457	1	10174841	ensembl_havana	1	966047	10	1209467861	1433185025
ENSG00000130347	484.554	-0.295385	0.111443	-2.65054	0.00803635	0.204693	301320	ENSG00000130347	RTN4IP1	reticulon 4 interacting protein 1 [Source:HGNC Symbol;Acc:HGNC:18647]	protein_coding	8353	131555	106571971	106629487	-1	10216890	ensembl_havana	1	1064013	12	1209467861	1433185025
ENSG00000050030	290.02	-0.540047	0.203913	-2.64841	0.00808705	0.20486	303698	ENSG00000050030	NEXMIF	neurite extension and migration factor [Source:HGNC Symbol;Acc:HGNC:29433]	protein_coding	8353	131539	74732856	74925485	-1	10195389	ensembl_havana	1	1074045	14	1209467861	1516209124
ENSG00000111863	113.63	0.439317	0.165886	2.64831	0.00808964	0.20486	261035	ENSG00000111863	ADTRP	androgen dependent TFPI regulating protein [Source:HGNC Symbol;Acc:HGNC:21214]	protein_coding	8353	131555	11712054	11807046	-1	10132276	ensembl_havana	1	904297	12	1209467861	1433185025
ENSG00000131910	448.3	-0.36606	0.138178	-2.64919	0.00806842	0.20486	310365	ENSG00000131910	NR0B2	nuclear receptor subfamily 0 group B member 2 [Source:HGNC Symbol;Acc:HGNC:7961]	protein_coding	8353	131550	26911489	26913966	-1	10196765	ensembl_havana	1	1100749	4	1209467861	1249482436
ENSG00000179546	16.096	-0.807798	0.304873	-2.64963	0.00805811	0.20486	284808	ENSG00000179546	HTR1D	5-hydroxytryptamine receptor 1D [Source:HGNC Symbol;Acc:HGNC:5289]	protein_coding	8353	131550	23191895	23194729	-1	10174915	ensembl_havana	1	997562	4	1209467861	1402310947
ENSG00000115904	970.294	0.25219	0.095278	2.64688	0.00812374	0.205336	297876	ENSG00000115904	SOS1	SOS Ras/Rac guanine nucleotide exchange factor 1 [Source:HGNC Symbol;Acc:HGNC:11187]	protein_coding	8353	131545	38981396	39124345	-1	10223378	ensembl_havana	1	1051192	12	1209467861	1433185025
ENSG00000163703	502.274	-0.393571	0.148711	-2.64654	0.0081319	0.205336	266469	ENSG00000163703	CRELD1	cysteine rich with EGF like domains 1 [Source:HGNC Symbol;Acc:HGNC:14630]	protein_coding	8353	131551	9933822	9945413	1	10155246	ensembl_havana	1	925638	17	1209467861	1433185025
ENSG00000099860	906.812	0.394165	0.148995	2.64549	0.00815735	0.205387	293540	ENSG00000099860	GADD45B	growth arrest and DNA damage inducible beta [Source:HGNC Symbol;Acc:HGNC:4096]	protein_coding	8353	131537	2476122	2478259	1	10168779	ensembl_havana	1	1033148	8	1209467861	1433185025
ENSG00000172482	70.8197	0.689629	0.260674	2.64556	0.00815548	0.205387	300579	ENSG00000172482	AGXT	alanine--glyoxylate and serine--pyruvate aminotransferase [Source:HGNC Symbol;Acc:HGNC:341]	protein_coding	8353	131545	240868479	240880502	1	10137405	ensembl_havana	1	1061126	4	1209467861	1268928441
ENSG00000092330	1115.44	0.154488	0.0585125	2.64025	0.00828443	0.205924	311243	ENSG00000092330	TINF2	TERF1 interacting nuclear factor 2 [Source:HGNC Symbol;Acc:HGNC:11824]	protein_coding	8353	131547	24239643	24242674	-1	10228265	ensembl_havana	1	1104505	16	1209467861	1516209124
ENSG00000109906	42.3731	0.574951	0.217764	2.64025	0.00828442	0.205924	304045	ENSG00000109906	ZBTB16	zinc finger and BTB domain containing 16 [Source:HGNC Symbol;Acc:HGNC:12930]	protein_coding	8353	131556	114059593	114250676	1	10236941	ensembl_havana	1	1075516	13	1209467861	1433185025
ENSG00000116985	297.273	0.310383	0.117444	2.64283	0.00822171	0.205924	294706	ENSG00000116985	BMP8B	bone morphogenetic protein 8b [Source:HGNC Symbol;Acc:HGNC:1075]	protein_coding	8353	131550	39757182	39788861	-1	10146166	ensembl_havana	1	1037859	11	1209467861	1464969949
ENSG00000127884	2730.21	-0.250034	0.0946483	-2.64172	0.00824871	0.205924	268124	ENSG00000127884	ECHS1	enoyl-CoA hydratase, short chain 1 [Source:HGNC Symbol;Acc:HGNC:3151]	protein_coding	8353	131544	133362480	133373689	-1	10161226	ensembl_havana	1	931471	4	1209467861	1249482436
ENSG00000128512	196.082	0.429453	0.162603	2.64112	0.00826329	0.205924	275908	ENSG00000128512	DOCK4	dedicator of cytokinesis 4 [Source:HGNC Symbol;Acc:HGNC:19192]	protein_coding	8353	131559	111726110	112206411	-1	10159239	ensembl_havana	1	964526	20	1209467861	1485345725
ENSG00000133121	740.051	0.256312	0.0970707	2.64047	0.00827909	0.205924	293722	ENSG00000133121	STARD13	StAR related lipid transfer domain containing 13 [Source:HGNC Symbol;Acc:HGNC:19164]	protein_coding	8353	131541	33103135	33350630	-1	10225068	ensembl_havana	1	1034814	20	1209467861	1433185025
ENSG00000142945	24.9909	-0.873045	0.330426	-2.64218	0.00823742	0.205924	297188	ENSG00000142945	KIF2C	kinesin family member 2C [Source:HGNC Symbol;Acc:HGNC:6393]	protein_coding	8353	131550	44739818	44767767	1	10178752	ensembl_havana	1	1048591	12	1209467861	1433185025
ENSG00000156253	1862.75	-0.203603	0.077039	-2.64286	0.00822095	0.205924	279540	ENSG00000156253	RWDD2B	RWD domain containing 2B [Source:HGNC Symbol;Acc:HGNC:1302]	protein_coding	8353	131543	29004384	29019378	-1	10217004	ensembl_havana	1	976293	6	1209467861	1433185025
ENSG00000172061	40.656	1.13238	0.428624	2.64189	0.00824448	0.205924	261577	ENSG00000172061	LRRC15	leucine rich repeat containing 15 [Source:HGNC Symbol;Acc:HGNC:20818]	protein_coding	8353	131551	194355247	194369743	-1	10184567	ensembl_havana	1	906449	8	1209467861	1402310947
ENSG00000112902	1221.48	-0.396387	0.150169	-2.63961	0.00830016	0.206023	289214	ENSG00000112902	SEMA5A	semaphorin 5A [Source:HGNC Symbol;Acc:HGNC:10736]	protein_coding	8353	131542	9035026	9546075	-1	10218398	ensembl_havana	1	1016069	11	1209467861	1433185025
ENSG00000123066	1789.39	0.264969	0.100406	2.63898	0.00831564	0.206115	311941	ENSG00000123066	MED13L	mediator complex subunit 13 like [Source:HGNC Symbol;Acc:HGNC:22962]	protein_coding	8353	131546	115953872	116277719	-1	10186700	ensembl_havana	1	1107246	8	1209467861	1530117052
ENSG00000007216	55.9254	-1.18398	0.449226	-2.6356	0.00839889	0.206717	273957	ENSG00000007216	SLC13A2	solute carrier family 13 member 2 [Source:HGNC Symbol;Acc:HGNC:10917]	protein_coding	8353	131554	28473293	28497781	1	10220284	ensembl_havana	1	954577	14	1209467861	1433185025
ENSG00000138135	15.0052	0.995703	0.377747	2.6359	0.00839151	0.206717	260318	ENSG00000138135	CH25H	cholesterol 25-hydroxylase [Source:HGNC Symbol;Acc:HGNC:1907]	protein_coding	8353	131544	89205629	89207314	-1	10152568	ensembl_havana	1	901500	6	1209467861	1402310947
ENSG00000167642	8132.28	-0.256406	0.0972463	-2.63666	0.00837259	0.206717	309298	ENSG00000167642	SPINT2	serine peptidase inhibitor, Kunitz type 2 [Source:HGNC Symbol;Acc:HGNC:11247]	protein_coding	8353	131537	38244035	38292614	1	10224120	ensembl_havana	1	1096847	12	1209467861	1433185025
ENSG00000169715	4713.7	0.555753	0.210743	2.63711	0.00836165	0.206717	262492	ENSG00000169715	MT1E	metallothionein 1E [Source:HGNC Symbol;Acc:HGNC:7397]	protein_coding	8353	131549	56625475	56627112	1	10192614	ensembl_havana	1	909593	14	1209467861	1433185025
ENSG00000178053	877.841	-0.219271	0.083166	-2.63654	0.00837553	0.206717	275573	ENSG00000178053	MLF1	myeloid leukemia factor 1 [Source:HGNC Symbol;Acc:HGNC:7125]	protein_coding	8353	131551	158571163	158607252	1	10191152	ensembl_havana	1	962530	17	1209467861	1433185025
ENSG00000170509	81.1694	0.473665	0.179869	2.63339	0.00845362	0.207772	309471	ENSG00000170509	HSD17B13	hydroxysteroid 17-beta dehydrogenase 13 [Source:HGNC Symbol;Acc:HGNC:18685]	protein_coding	8353	131552	87303789	87322906	-1	10174613	ensembl_havana	1	1097636	11	1209467861	1433185025
ENSG00000186081	30.5726	-1.06534	0.404686	-2.63251	0.00847569	0.208022	304995	ENSG00000186081	KRT5	keratin 5 [Source:HGNC Symbol;Acc:HGNC:6442]	protein_coding	8353	131546	52514575	52520687	-1	10179541	ensembl_havana	1	1079458	11	1209467861	1433185025
ENSG00000108679	4351.13	-0.346085	0.131558	-2.63065	0.00852208	0.208286	313647	ENSG00000108679	LGALS3BP	galectin 3 binding protein [Source:HGNC Symbol;Acc:HGNC:6564]	protein_coding	8353	131554	78971238	78980109	-1	10180956	ensembl_havana	1	1113781	12	1209467861	1433185025
ENSG00000116670	332.78	0.280881	0.106745	2.63134	0.00850486	0.208286	304190	ENSG00000116670	MAD2L2	mitotic arrest deficient 2 like 2 [Source:HGNC Symbol;Acc:HGNC:6764]	protein_coding	8353	131550	11674480	11691650	-1	10185359	ensembl_havana	1	1076868	14	1209467861	1433185025
ENSG00000171051	11.7719	0.828809	0.315021	2.63096	0.00851437	0.208286	296561	ENSG00000171051	FPR1	formyl peptide receptor 1 [Source:HGNC Symbol;Acc:HGNC:3826]	protein_coding	8353	131537	51745172	51804110	-1	10167972	ensembl_havana	1	1045417	8	1209467861	1433185025
ENSG00000070159	1743.49	-0.187929	0.0714728	-2.62938	0.00855415	0.208778	271865	ENSG00000070159	PTPN3	protein tyrosine phosphatase, non-receptor type 3 [Source:HGNC Symbol;Acc:HGNC:9655]	protein_coding	8353	131540	109375466	109498313	-1	10207070	ensembl_havana	1	946581	13	1209467861	1433185025
ENSG00000120280	9.89853	0.673197	0.256127	2.62837	0.00857943	0.209057	296475	ENSG00000120280	CXorf21	chromosome X open reading frame 21 [Source:HGNC Symbol;Acc:HGNC:25667]	protein_coding	8353	131539	30558824	30577844	-1	10156382	ensembl_havana	1	1045045	5	1209467861	1249482436
ENSG00000145819	1186.86	0.324877	0.123622	2.62798	0.00858942	0.209057	295418	ENSG00000145819	ARHGAP26	Rho GTPase activating protein 26 [Source:HGNC Symbol;Acc:HGNC:17073]	protein_coding	8353	131542	142770377	143229011	1	10143240	ensembl_havana	1	1042052	16	1209467861	1516209124
ENSG00000034713	2919.4	-0.311893	0.118738	-2.62674	0.00862081	0.20953	299862	ENSG00000034713	GABARAPL2	GABA type A receptor associated protein like 2 [Source:HGNC Symbol;Acc:HGNC:13291]	protein_coding	8353	131549	75566351	75577881	1	10168667	ensembl_havana	1	1058167	7	1209467861	1433185025
ENSG00000157259	1176.95	0.162402	0.0618447	2.62597	0.00864032	0.209713	264554	ENSG00000157259	GATAD1	GATA zinc finger domain containing 1 [Source:HGNC Symbol;Acc:HGNC:29941]	protein_coding	8353	131559	92447448	92459432	1	10169197	ensembl_havana	1	917961	7	1209467861	1516209124
ENSG00000172146	230.789	0.304955	0.116195	2.62451	0.0086775	0.210324	279722	ENSG00000172146	OR1A1	olfactory receptor family 1 subfamily A member 1 [Source:HGNC Symbol;Acc:HGNC:8179]	protein_coding	8353	131554	3207539	3218896	1	10197970	ensembl_havana	1	976872	2	1209467861	1497350695
ENSG00000127533	156.287	0.706524	0.269554	2.62109	0.00876488	0.210356	259841	ENSG00000127533	F2RL3	F2R like thrombin or trypsin receptor 3 [Source:HGNC Symbol;Acc:HGNC:3540]	protein_coding	8353	131537	16888860	16892606	1	10165007	ensembl_havana	1	899691	3	1209467861	1352480788
ENSG00000138472	24.0264	-0.965907	0.368549	-2.62084	0.00877138	0.210356	299905	ENSG00000138472	GUCA1C	guanylate cyclase activator 1C [Source:HGNC Symbol;Acc:HGNC:4680]	protein_coding	8353	131551	108907792	108953895	-1	10171960	ensembl_havana	1	1058333	10	1209467861	1433185025
ENSG00000138685	1063.99	0.48774	0.18607	2.62128	0.00876011	0.210356	280772	ENSG00000138685	FGF2	fibroblast growth factor 2 [Source:HGNC Symbol;Acc:HGNC:3676]	protein_coding	8353	131552	122826708	122898236	1	10167117	ensembl_havana	1	981152	15	1209467861	1530117052
ENSG00000145833	3195.04	0.130693	0.0498696	2.6207	0.00877485	0.210356	274205	ENSG00000145833	DDX46	DEAD-box helicase 46 [Source:HGNC Symbol;Acc:HGNC:18681]	protein_coding	8353	131542	134758771	134855133	1	10157636	ensembl_havana	1	955878	15	1209467861	1433185025
ENSG00000167850	13.0685	0.848449	0.323613	2.6218	0.00874672	0.210356	292893	ENSG00000167850	CD300C	CD300c molecule [Source:HGNC Symbol;Acc:HGNC:19320]	protein_coding	8353	131554	74541108	74546143	-1	10151069	ensembl_havana	1	1030390	3	1209467861	1209467861
ENSG00000179598	117.26	-0.35344	0.134698	-2.62394	0.00869187	0.210356	267057	ENSG00000179598	PLD6	phospholipase D family member 6 [Source:HGNC Symbol;Acc:HGNC:30447]	protein_coding	8353	131554	17200995	17206315	-1	10203474	ensembl_havana	1	927623	5	1209467861	1339110421
ENSG00000185875	486.808	-0.296016	0.11284	-2.62333	0.00870756	0.210356	268370	ENSG00000185875	THNSL1	threonine synthase like 1 [Source:HGNC Symbol;Acc:HGNC:26160]	protein_coding	8353	131544	25016658	25026664	1	10227986	ensembl_havana	1	932468	12	1209467861	1433185025
ENSG00000221826	68.9327	-1.01881	0.388739	-2.6208	0.00877227	0.210356	301241	ENSG00000221826	PSG3	pregnancy specific beta-1-glycoprotein 3 [Source:HGNC Symbol;Acc:HGNC:9520]	protein_coding	8353	131537	42721638	42740569	-1	10206460	ensembl_havana	1	1063722	9	1216733174	1433185025
ENSG00000111752	1063.72	0.209114	0.0799153	2.6167	0.00887854	0.212551	281050	ENSG00000111752	PHC1	polyhomeotic homolog 1 [Source:HGNC Symbol;Acc:HGNC:3182]	protein_coding	8353	131546	8913896	8941467	1	10202326	ensembl_havana	1	982671	10	1209467861	1433185025
ENSG00000157680	55.8735	0.673404	0.257607	2.61407	0.00894708	0.212859	293780	ENSG00000157680	DGKI	diacylglycerol kinase iota [Source:HGNC Symbol;Acc:HGNC:2855]	protein_coding	8353	131559	137381037	137847092	-1	10158220	ensembl_havana	1	1034452	15	1209467861	1433185025
ENSG00000168944	479.266	0.211352	0.0808578	2.61388	0.00895215	0.212859	306074	ENSG00000168944	CEP120	centrosomal protein 120 [Source:HGNC Symbol;Acc:HGNC:26690]	protein_coding	8353	131542	123344885	123423592	-1	10152134	ensembl_havana	1	1083696	15	1209467861	1433185025
ENSG00000185989	158.04	0.381659	0.146006	2.614	0.0089489	0.212859	303458	ENSG00000185989	RASA3	RAS p21 protein activator 3 [Source:HGNC Symbol;Acc:HGNC:20331]	protein_coding	8353	131541	113977783	114132611	-1	10208290	ensembl_havana	1	1073160	10	1209467861	1402310947
ENSG00000198121	224.735	0.345709	0.132187	2.6153	0.00891485	0.212859	288213	ENSG00000198121	LPAR1	lysophosphatidic acid receptor 1 [Source:HGNC Symbol;Acc:HGNC:3166]	protein_coding	8353	131540	110873263	111038458	-1	10184261	ensembl_havana	1	1012154	13	1209467861	1433185025
ENSG00000224331	27.3113	0.447785	0.171296	2.6141	0.00894621	0.212859	263380	ENSG00000224331	AC019181.3	pseudogene similar to part of ribosomal protein L10 (RPL10)	processed_pseudogene	8354	131545	164687287	164687596	-1	10588161	havana	1	912934	2	1242726437	1297690717
ENSG00000128654	840.893	-0.177905	0.0681211	-2.6116	0.00901207	0.213493	271965	ENSG00000128654	MTX2	metaxin 2 [Source:HGNC Symbol;Acc:HGNC:7506]	protein_coding	8353	131545	176269395	176338025	1	10193458	ensembl_havana	1	946677	13	1209467861	1433185025
ENSG00000162493	116.857	0.701459	0.268607	2.61147	0.00901536	0.213493	300246	ENSG00000162493	PDPN	podoplanin [Source:HGNC Symbol;Acc:HGNC:29602]	protein_coding	8353	131550	13583465	13617957	1	10201732	ensembl_havana	1	1060014	16	1209467861	1433185025
ENSG00000182379	23.6258	-0.806646	0.308869	-2.61161	0.00901171	0.213493	314449	ENSG00000182379	NXPH4	neurexophilin 4 [Source:HGNC Symbol;Acc:HGNC:8078]	protein_coding	8353	131546	57216795	57226449	1	10197522	ensembl_havana	1	1117577	9	1209467861	1311006956
ENSG00000117394	1039.15	-0.452166	0.17325	-2.60991	0.00905662	0.214181	296528	ENSG00000117394	SLC2A1	solute carrier family 2 member 1 [Source:HGNC Symbol;Acc:HGNC:11005]	protein_coding	8353	131550	42925375	42959176	-1	10219841	ensembl_havana	1	1045385	21	1209467861	1516209124
ENSG00000256977	599.698	0.620191	0.237672	2.60944	0.0090691	0.214187	263736	ENSG00000256977	LIMS3	LIM zinc finger domain containing 3 [Source:HGNC Symbol;Acc:HGNC:30047]	protein_coding	8353	131545	109898428	109924868	1	10181217	ensembl_havana	1	914477	12	1297690717	1485345725
ENSG00000115221	4183.97	0.428637	0.164348	2.6081	0.00910466	0.214738	283501	ENSG00000115221	ITGB6	integrin subunit beta 6 [Source:HGNC Symbol;Acc:HGNC:6161]	protein_coding	8353	131545	160099666	160200313	-1	10177408	ensembl_havana	1	992976	11	1209467861	1516209124
ENSG00000134453	1161.58	0.17422	0.0668253	2.6071	0.00913122	0.215075	279746	ENSG00000134453	RBM17	RNA binding motif protein 17 [Source:HGNC Symbol;Acc:HGNC:16944]	protein_coding	8353	131544	6088987	6117457	1	10208597	ensembl_havana	1	977108	15	1209467861	1433185025
ENSG00000156875	1756.8	-0.22756	0.0873253	-2.60589	0.00916367	0.215549	307078	ENSG00000156875	MFSD14A	major facilitator superfamily domain containing 14A [Source:HGNC Symbol;Acc:HGNC:23363]	protein_coding	8353	131550	100038097	100083377	1	10187610	ensembl_havana	1	1087642	13	1209467861	1433185025
ENSG00000122783	655.294	-0.296434	0.113788	-2.60515	0.00918332	0.215722	273558	ENSG00000122783	C7orf49	cell cycle regulator of NHEJ [Source:HGNC Symbol;Acc:HGNC:22432]	protein_coding	8353	131559	135092363	135170795	-1	10156882	ensembl_havana	1	952891	16	1209467861	1433185025
ENSG00000135119	242.915	-0.387806	0.148909	-2.60431	0.00920592	0.215963	312071	ENSG00000135119	RNFT2	ring finger protein, transmembrane 2 [Source:HGNC Symbol;Acc:HGNC:25905]	protein_coding	8353	131546	116738178	116853631	1	10211958	ensembl_havana	1	1107529	14	1209467861	1433185025
ENSG00000197712	2170.09	-0.265996	0.102158	-2.60379	0.00922005	0.216006	278583	ENSG00000197712	FAM114A1	family with sequence similarity 114 member A1 [Source:HGNC Symbol;Acc:HGNC:25087]	protein_coding	8353	131552	38867677	38945739	1	10165698	ensembl_havana	1	972950	11	1209467861	1433185025
ENSG00000023608	599.323	-0.304792	0.117168	-2.60133	0.00928632	0.216326	294144	ENSG00000023608	SNAPC1	small nuclear RNA activating complex polypeptide 1 [Source:HGNC Symbol;Acc:HGNC:11134]	protein_coding	8353	131547	61762357	61796428	1	10221975	ensembl_havana	1	1035663	4	1209467861	1311006956
ENSG00000114388	851.857	-0.168649	0.0647971	-2.60273	0.00924854	0.216326	272469	ENSG00000114388	NPRL2	NPR2 like, GATOR1 complex subunit [Source:HGNC Symbol;Acc:HGNC:24969]	protein_coding	8353	131551	50347330	50351091	-1	10196596	ensembl_havana	1	949017	12	1209467861	1433185025
ENSG00000121281	75.0332	0.372062	0.14303	2.60128	0.00928764	0.216326	304587	ENSG00000121281	ADCY7	adenylate cyclase 7 [Source:HGNC Symbol;Acc:HGNC:238]	protein_coding	8353	131549	50246137	50318135	1	10123036	ensembl_havana	1	1078181	12	1209467861	1433185025
ENSG00000134057	298.354	-0.271857	0.104521	-2.60099	0.00929543	0.216326	271114	ENSG00000134057	CCNB1	cyclin B1 [Source:HGNC Symbol;Acc:HGNC:1579]	protein_coding	8353	131542	69167010	69178245	1	10150478	ensembl_havana	1	943281	14	1209467861	1433185025
ENSG00000162894	56.6816	0.504806	0.193995	2.60215	0.00926406	0.216326	296562	ENSG00000162894	FCMR	Fc fragment of IgM receptor [Source:HGNC Symbol;Acc:HGNC:14315]	protein_coding	8353	131550	206904386	206923247	-1	10166881	ensembl_havana	1	1045524	11	1209467861	1433185025
ENSG00000184432	9173.61	-0.158909	0.0611528	-2.59856	0.00936155	0.217575	298371	ENSG00000184432	COPB2	coatomer protein complex subunit beta 2 [Source:HGNC Symbol;Acc:HGNC:2232]	protein_coding	8353	131551	139355600	139389732	-1	10154577	ensembl_havana	1	1053153	9	1209467861	1433185025
ENSG00000114771	1592.91	0.749305	0.288495	2.59729	0.00939628	0.218093	272885	ENSG00000114771	AADAC	arylacetamide deacetylase [Source:HGNC Symbol;Acc:HGNC:17]	protein_coding	8353	131551	151814037	151828488	1	10074441	ensembl_havana	1	950365	13	1209467861	1433185025
ENSG00000127527	475.24	-0.208794	0.0804662	-2.5948	0.00946459	0.219388	304796	ENSG00000127527	EPS15L1	epidermal growth factor receptor pathway substrate 15 like 1 [Source:HGNC Symbol;Acc:HGNC:24634]	protein_coding	8353	131537	16355239	16472085	-1	10164188	ensembl_havana	1	1080673	13	1209467861	1433185025
ENSG00000162600	649.598	-0.315405	0.121662	-2.59246	0.00952924	0.220326	292489	ENSG00000162600	OMA1	OMA1 zinc metallopeptidase [Source:HGNC Symbol;Acc:HGNC:29661]	protein_coding	8353	131550	58415384	58546802	-1	10197841	ensembl_havana	1	1028820	11	1209467861	1433185025
ENSG00000163923	53.3021	-0.359198	0.138557	-2.59243	0.00953019	0.220326	270217	ENSG00000163923	RPL39L	ribosomal protein L39 like [Source:HGNC Symbol;Acc:HGNC:17094]	protein_coding	8353	131551	187120948	187180908	-1	10215533	ensembl_havana	1	939733	9	1209467861	1433185025
ENSG00000118200	1162.18	0.208925	0.0806123	2.59173	0.00954942	0.22048	288148	ENSG00000118200	CAMSAP2	calmodulin regulated spectrin associated protein family member 2 [Source:HGNC Symbol;Acc:HGNC:29188]	protein_coding	8353	131550	200739558	200860704	1	10149064	ensembl_havana	1	1012066	14	1209467861	1433185025
ENSG00000127948	839.823	-0.236302	0.0912338	-2.59008	0.00959548	0.220677	280351	ENSG00000127948	POR	cytochrome p450 oxidoreductase [Source:HGNC Symbol;Acc:HGNC:9208]	protein_coding	8353	131559	75899200	75986855	1	10204444	ensembl_havana	1	980341	15	1209467861	1485345725
ENSG00000181704	3448.01	-0.177232	0.0684275	-2.59007	0.00959575	0.220677	269560	ENSG00000181704	YIPF6	Yip1 domain family member 6 [Source:HGNC Symbol;Acc:HGNC:28304]	protein_coding	8353	131539	68498323	68537285	1	10236654	ensembl_havana	1	937060	11	1209467861	1433185025
ENSG00000197381	104.225	0.790139	0.30499	2.5907	0.00957799	0.220677	292766	ENSG00000197381	ADARB1	adenosine deaminase, RNA specific B1 [Source:HGNC Symbol;Acc:HGNC:226]	protein_coding	8353	131543	45073853	45226560	1	10121339	ensembl_havana	1	1030606	15	1209467861	1433185025
ENSG00000197894	2943.6	-0.214027	0.0826837	-2.58851	0.00963928	0.221388	301402	ENSG00000197894	ADH5	alcohol dehydrogenase 5 (class III), chi polypeptide [Source:HGNC Symbol;Acc:HGNC:253]	protein_coding	8353	131552	99070978	99088801	-1	10128124	ensembl_havana	1	1064482	10	1209467861	1433185025
ENSG00000136108	359.002	-0.363508	0.140474	-2.58773	0.00966109	0.221598	276095	ENSG00000136108	CKAP2	cytoskeleton associated protein 2 [Source:HGNC Symbol;Acc:HGNC:1990]	protein_coding	8353	131541	52455429	52476628	1	10153214	ensembl_havana	1	963818	14	1209467861	1433185025
ENSG00000105366	10.6744	0.634909	0.245445	2.58676	0.00968824	0.221641	293936	ENSG00000105366	SIGLEC8	sialic acid binding Ig like lectin 8 [Source:HGNC Symbol;Acc:HGNC:10877]	protein_coding	8353	131537	51450847	51458456	-1	10219527	ensembl_havana	1	1034971	15	1209467861	1433185025
ENSG00000169599	2000.1	-0.20193	0.0780521	-2.58712	0.00967818	0.221641	280310	ENSG00000169599	NFU1	NFU1 iron-sulfur cluster scaffold [Source:HGNC Symbol;Acc:HGNC:16287]	protein_coding	8353	131545	69395750	69437628	-1	10195526	ensembl_havana	1	979452	12	1209467861	1433185025
ENSG00000100243	2460.58	-0.195881	0.075755	-2.58571	0.00971778	0.221827	273299	ENSG00000100243	CYB5R3	cytochrome b5 reductase 3 [Source:HGNC Symbol;Acc:HGNC:2873]	protein_coding	8353	131557	42617840	42649568	-1	10156477	ensembl_havana	1	952225	20	1209467861	1433185025
ENSG00000135094	394.436	0.642354	0.248438	2.58557	0.00972169	0.221827	310556	ENSG00000135094	SDS	serine dehydratase [Source:HGNC Symbol;Acc:HGNC:10691]	protein_coding	8353	131546	113392445	113426301	-1	10218105	ensembl_havana	1	1101650	10	1209467861	1433185025
ENSG00000185745	841.818	-0.442755	0.171295	-2.58474	0.00974516	0.222073	260786	ENSG00000185745	IFIT1	interferon induced protein with tetratricopeptide repeats 1 [Source:HGNC Symbol;Acc:HGNC:5407]	protein_coding	8353	131544	89392546	89406486	1	10175325	ensembl_havana	1	903456	9	1209467861	1402310947
ENSG00000019505	2902.2	-0.633582	0.245209	-2.58384	0.00977073	0.222078	303936	ENSG00000019505	SYT13	synaptotagmin 13 [Source:HGNC Symbol;Acc:HGNC:14962]	protein_coding	8353	131556	45240301	45286319	-1	10226093	ensembl_havana	1	1074976	7	1209467861	1433185025
ENSG00000118363	13145.7	-0.172832	0.066885	-2.58401	0.00976581	0.222078	268410	ENSG00000118363	SPCS2	signal peptidase complex subunit 2 [Source:HGNC Symbol;Acc:HGNC:28962]	protein_coding	8353	131556	74949247	74979031	1	10223871	ensembl_havana	1	932627	11	1209467861	1433185025
ENSG00000158806	258.156	-0.36328	0.140694	-2.58205	0.00982152	0.222635	283257	ENSG00000158806	NPM2	nucleophosmin/nucleoplasmin 2 [Source:HGNC Symbol;Acc:HGNC:7930]	protein_coding	8353	131560	22024125	22036897	1	10196561	ensembl_havana	1	991430	13	1209467861	1433185025
ENSG00000181409	115	-0.49062	0.190042	-2.58164	0.00983333	0.222635	284743	ENSG00000181409	AATK	apoptosis associated tyrosine kinase [Source:HGNC Symbol;Acc:HGNC:21]	protein_coding	8353	131554	81117295	81166077	-1	10077767	ensembl_havana	1	997527	12	1209467861	1530117052
ENSG00000249992	149.983	0.434216	0.16816	2.58217	0.00981816	0.222635	302648	ENSG00000249992	TMEM158	transmembrane protein 158 (gene/pseudogene) [Source:HGNC Symbol;Acc:HGNC:30293]	protein_coding	8353	131551	45224466	45226278	-1	10229159	ensembl_havana	1	1069642	1	1268928441	1268928441
ENSG00000204851	24.1272	-0.781988	0.303027	-2.58059	0.00986318	0.223022	285585	ENSG00000204851	PNMAL2	PNMA family member 8B [Source:HGNC Symbol;Acc:HGNC:29206]	protein_coding	8354	131537	46486906	46496498	-1	10203994	havana	1	1000682	6	1141948800	1402310947
ENSG00000138650	119.746	0.831727	0.32239	2.57988	0.00988344	0.223193	283624	ENSG00000138650	PCDH10	protocadherin 10 [Source:HGNC Symbol;Acc:HGNC:13404]	protein_coding	8353	131552	133149315	133208606	1	10200991	ensembl_havana	1	992729	8	1209467861	1402310947
ENSG00000060762	1756.14	-0.176065	0.0682767	-2.57869	0.00991758	0.223544	308133	ENSG00000060762	MPC1	mitochondrial pyruvate carrier 1 [Source:HGNC Symbol;Acc:HGNC:21606]	protein_coding	8353	131555	166364919	166383013	-1	10191580	ensembl_havana	1	1091973	18	1209467861	1433185025
ENSG00000118162	79.7108	-0.361981	0.140395	-2.57831	0.00992849	0.223544	294502	ENSG00000118162	KPTN	kaptin, actin binding protein [Source:HGNC Symbol;Acc:HGNC:6404]	protein_coding	8353	131537	47475144	47484268	-1	10179479	ensembl_havana	1	1037130	13	1209467861	1433185025
ENSG00000258780	31.8219	-0.45598	0.176873	-2.578	0.00993727	0.223544	286540	ENSG00000258780	RP11-492D6.2	BMS1, ribosome biogenesis factor pseudogene 15 [Source:HGNC Symbol;Acc:HGNC:49160]	unprocessed_pseudogene	8354	131558	20153776	20160826	1	10146212	havana	1	1004514	1	1311006956	1311006956
ENSG00000206073	356.709	1.04852	0.406948	2.57654	0.0099796	0.224208	277815	ENSG00000206073	SERPINB4	serpin family B member 4 [Source:HGNC Symbol;Acc:HGNC:10570]	protein_coding	8353	131548	63637259	63644298	-1	10218699	ensembl_havana	1	970256	10	1141948800	1433185025
ENSG00000146039	99.5139	-0.829774	0.322328	-2.57431	0.0100439	0.22464	287353	ENSG00000146039	SLC17A4	solute carrier family 17 member 4 [Source:HGNC Symbol;Acc:HGNC:10932]	protein_coding	8353	131555	25754699	25781191	1	10220394	ensembl_havana	1	1008024	10	1209467861	1433185025
ENSG00000156172	234.412	-0.276895	0.10754	-2.57482	0.0100293	0.22464	269427	ENSG00000156172	C8orf37	chromosome 8 open reading frame 37 [Source:HGNC Symbol;Acc:HGNC:27232]	protein_coding	8353	131560	95244919	95269201	-1	10147719	ensembl_havana	1	936508	5	1209467861	1280702823
ENSG00000179988	193.778	-0.242919	0.0943702	-2.5741	0.0100501	0.22464	308573	ENSG00000179988	PSTK	phosphoseryl-tRNA kinase [Source:HGNC Symbol;Acc:HGNC:28578]	protein_coding	8353	131544	122954381	122997513	1	10206785	ensembl_havana	1	1093675	14	1209467861	1516209124
ENSG00000196976	281.944	-0.305947	0.118804	-2.57522	0.0100175	0.22464	273640	ENSG00000196976	LAGE3	L antigen family member 3 [Source:HGNC Symbol;Acc:HGNC:26058]	protein_coding	8353	131539	154477769	154479257	-1	10180341	ensembl_havana	1	953236	7	1402310947	1464969949
ENSG00000139438	465.41	-0.561547	0.218286	-2.57252	0.010096	0.225091	310385	ENSG00000139438	FAM222A	family with sequence similarity 222 member A [Source:HGNC Symbol;Acc:HGNC:25915]	protein_coding	8353	131546	109714228	109770507	1	10166223	ensembl_havana	1	1100876	5	1209467861	1297690717
ENSG00000164172	2014.18	-0.181782	0.0706552	-2.5728	0.010088	0.225091	273360	ENSG00000164172	MOCS2	molybdenum cofactor synthesis 2 [Source:HGNC Symbol;Acc:HGNC:7193]	protein_coding	8353	131542	53095679	53110063	-1	10191445	ensembl_havana	1	952352	18	1209467861	1433185025
ENSG00000088543	108.368	-0.442573	0.17216	-2.57071	0.0101492	0.225789	279499	ENSG00000088543	C3orf18	chromosome 3 open reading frame 18 [Source:HGNC Symbol;Acc:HGNC:24837]	protein_coding	8353	131551	50558025	50571027	-1	10147337	ensembl_havana	1	976204	14	1209467861	1433185025
ENSG00000155755	508.997	-0.198049	0.0770447	-2.57057	0.010153	0.225789	292210	ENSG00000155755	TMEM237	transmembrane protein 237 [Source:HGNC Symbol;Acc:HGNC:14432]	protein_coding	8353	131545	201620184	201643570	-1	10229479	ensembl_havana	1	1028073	18	1209467861	1433185025
ENSG00000141127	908.595	-0.263044	0.102369	-2.56956	0.0101827	0.226163	270192	ENSG00000141127	PRPSAP2	phosphoribosyl pyrophosphate synthetase associated protein 2 [Source:HGNC Symbol;Acc:HGNC:9467]	protein_coding	8353	131554	18840085	18931287	1	10206027	ensembl_havana	1	941814	14	1209467861	1433185025
ENSG00000148600	29.0752	-1.16203	0.45274	-2.56666	0.0102684	0.22645	290394	ENSG00000148600	CDHR1	cadherin related family member 1 [Source:HGNC Symbol;Acc:HGNC:14550]	protein_coding	8353	131544	84194635	84219621	1	10151428	ensembl_havana	1	1021101	14	1209467861	1433185025
ENSG00000163898	2158.76	-0.3799	0.14793	-2.5681	0.0102257	0.22645	297628	ENSG00000163898	LIPH	lipase H [Source:HGNC Symbol;Acc:HGNC:18483]	protein_coding	8353	131551	185506262	185552613	-1	10183982	ensembl_havana	1	1049922	9	1209467861	1433185025
ENSG00000172215	16.5728	0.721632	0.281222	2.56606	0.0102861	0.22645	285442	ENSG00000172215	CXCR6	C-X-C motif chemokine receptor 6 [Source:HGNC Symbol;Acc:HGNC:16647]	protein_coding	8353	131551	45940933	45948353	1	10156379	ensembl_havana	1	1000098	5	1209467861	1249482436
ENSG00000173212	321.744	0.379599	0.147928	2.56611	0.0102845	0.22645	294895	ENSG00000173212	MAB21L3	mab-21 like 3 [Source:HGNC Symbol;Acc:HGNC:26787]	protein_coding	8353	131550	116111755	116135240	1	10185316	ensembl_havana	1	1038612	4	1209467861	1249482436
ENSG00000175471	93.4442	0.515788	0.200954	2.5667	0.0102672	0.22645	272401	ENSG00000175471	MCTP1	multiple C2 and transmembrane domain containing 1 [Source:HGNC Symbol;Acc:HGNC:26183]	protein_coding	8353	131542	94703741	95284575	-1	10186537	ensembl_havana	1	949302	19	1209467861	1433185025
ENSG00000178209	1442.79	-0.454658	0.177136	-2.56671	0.0102668	0.22645	272862	ENSG00000178209	PLEC	plectin [Source:HGNC Symbol;Acc:HGNC:9069]	protein_coding	8353	131560	143915147	143976734	-1	10203478	ensembl_havana	1	973613	15	1209467861	1530117052
ENSG00000204695	252.44	0.328747	0.12803	2.56774	0.0102364	0.22645	311814	ENSG00000204695	OR14J1	olfactory receptor family 14 subfamily J member 1 [Source:HGNC Symbol;Acc:HGNC:13971]	protein_coding	8353	131555	29301701	29313017	1	10199546	ensembl_havana	1	1106421	4	1141948800	1497350695
ENSG00000123685	20.6149	0.70784	0.27595	2.5651	0.0103145	0.22671	301315	ENSG00000123685	BATF3	basic leucine zipper ATF-like transcription factor 3 [Source:HGNC Symbol;Acc:HGNC:28915]	protein_coding	8353	131550	212686418	212699985	-1	10145501	ensembl_havana	1	1063955	8	1209467861	1433185025
ENSG00000125999	28.0512	0.790218	0.308154	2.56436	0.0103368	0.22671	296351	ENSG00000125999	BPIFB1	BPI fold containing family B member 1 [Source:HGNC Symbol;Acc:HGNC:16108]	protein_coding	8353	131538	33273480	33309878	1	10146405	ensembl_havana	1	1044645	10	1209467861	1433185025
ENSG00000170961	987.999	0.635107	0.247664	2.56439	0.0103357	0.22671	279255	ENSG00000170961	HAS2	hyaluronan synthase 2 [Source:HGNC Symbol;Acc:HGNC:4819]	protein_coding	8353	131560	121612116	121641390	-1	10172337	ensembl_havana	1	975330	6	1209467861	1339110421
ENSG00000223572	584.914	-0.407638	0.158991	-2.5639	0.0103502	0.226722	281726	ENSG00000223572	CKMT1A	creatine kinase, mitochondrial 1A [Source:HGNC Symbol;Acc:HGNC:31736]	protein_coding	8353	131558	43692886	43699222	1	10153244	ensembl_havana	1	985135	9	1242726437	1433185025
ENSG00000160867	196.343	-0.419779	0.163812	-2.56257	0.0103899	0.227307	311275	ENSG00000160867	FGFR4	fibroblast growth factor receptor 4 [Source:HGNC Symbol;Acc:HGNC:3691]	protein_coding	8353	131542	177086886	177098144	1	10167251	ensembl_havana	1	1105468	14	1209467861	1433185025
ENSG00000114861	9121.73	0.170444	0.0665451	2.56133	0.0104272	0.227556	271746	ENSG00000114861	FOXP1	forkhead box P1 [Source:HGNC Symbol;Acc:HGNC:3823]	protein_coding	8353	131551	70952817	71583993	-1	10167919	ensembl_havana	1	952031	20	1209467861	1530117052
ENSG00000178177	632.139	-0.312552	0.12201	-2.56169	0.0104165	0.227556	295146	ENSG00000178177	LCORL	ligand dependent nuclear receptor corepressor like [Source:HGNC Symbol;Acc:HGNC:30776]	protein_coding	8353	131552	17841199	18021876	-1	10180739	ensembl_havana	1	1039860	15	1209467861	1464969949
ENSG00000156384	561.067	0.24289	0.0948496	2.56079	0.0104434	0.227624	309683	ENSG00000156384	SFR1	SWI5 dependent homologous recombination repair protein 1 [Source:HGNC Symbol;Acc:HGNC:29574]	protein_coding	8353	131544	104122058	104126385	1	10218976	ensembl_havana	1	1098305	14	1209467861	1433185025
ENSG00000129159	68.1736	0.546941	0.213727	2.55907	0.0104954	0.227907	290179	ENSG00000129159	KCNC1	potassium voltage-gated channel subfamily C member 1 [Source:HGNC Symbol;Acc:HGNC:6233]	protein_coding	8353	131556	17734774	17856804	1	10177968	ensembl_havana	1	1020001	7	1209467861	1485345725
ENSG00000136161	545.172	-0.426601	0.166647	-2.55991	0.01047	0.227907	277005	ENSG00000136161	RCBTB2	RCC1 and BTB domain containing protein 2 [Source:HGNC Symbol;Acc:HGNC:1914]	protein_coding	8353	131541	48488959	48533256	-1	10208881	ensembl_havana	1	967100	12	1209467861	1433185025
ENSG00000225492	21.1686	0.728104	0.284472	2.55949	0.0104824	0.227907	283637	ENSG00000225492	RP4-644F6.3	guanylate binding protein 1 pseudogene 1 [Source:HGNC Symbol;Acc:HGNC:39561]	transcribed_unprocessed_pseudogene	8354	131550	89407679	89426243	1	10169258	havana	1	992788	6	1242726437	1433185025
ENSG00000050730	18.136	0.898072	0.35123	2.55694	0.0105599	0.229024	310959	ENSG00000050730	TNIP3	TNFAIP3 interacting protein 3 [Source:HGNC Symbol;Acc:HGNC:19315]	protein_coding	8353	131552	121131408	121227466	-1	10229953	ensembl_havana	1	1103487	15	1209467861	1433185025
ENSG00000031691	314.307	-0.24008	0.094019	-2.55353	0.0106638	0.229573	298687	ENSG00000031691	CENPQ	centromere protein Q [Source:HGNC Symbol;Acc:HGNC:21347]	protein_coding	8353	131555	49463378	49493107	1	10152016	ensembl_havana	1	1054147	6	1209467861	1366033297
ENSG00000092108	4504.48	-0.147957	0.0579383	-2.55371	0.0106583	0.229573	290216	ENSG00000092108	SCFD1	sec1 family domain containing 1 [Source:HGNC Symbol;Acc:HGNC:20726]	protein_coding	8353	131547	30622112	30735812	1	10217678	ensembl_havana	1	1020867	20	1209467861	1433185025
ENSG00000187650	58.753	0.359136	0.14055	2.55522	0.010612	0.229573	261205	ENSG00000187650	VMAC	vimentin type intermediate filament associated coiled-coil protein [Source:HGNC Symbol;Acc:HGNC:33803]	protein_coding	8353	131537	5904858	5910853	1	10235132	ensembl_havana	1	904774	3	1209467861	1345485522
ENSG00000198824	132.078	0.263495	0.103145	2.55462	0.0106305	0.229573	307795	ENSG00000198824	CHAMP1	chromosome alignment maintaining phosphoprotein 1 [Source:HGNC Symbol;Acc:HGNC:20311]	protein_coding	8353	131541	114314335	114337626	1	10152596	ensembl_havana	1	1090696	6	1101254400	1516209124
ENSG00000198873	77.6879	0.460736	0.180356	2.55459	0.0106314	0.229573	277537	ENSG00000198873	GRK5	G protein-coupled receptor kinase 5 [Source:HGNC Symbol;Acc:HGNC:4544]	protein_coding	8353	131544	119207589	119459742	1	10171500	ensembl_havana	1	968942	11	1101254400	1402310947
ENSG00000214827	200.977	-0.288608	0.11299	-2.55428	0.0106408	0.229573	267805	ENSG00000214827	MTCP1	mature T cell proliferation 1 [Source:HGNC Symbol;Acc:HGNC:7423]	protein_coding	8353	131539	155061622	155147937	-1	10192867	ensembl_havana	1	930285	9	1189123292	1433185025
ENSG00000103888	80.803	0.724344	0.283815	2.55217	0.0107054	0.230119	264625	ENSG00000103888	CEMIP	cell migration inducing hyaluronidase 1 [Source:HGNC Symbol;Acc:HGNC:29213]	protein_coding	8353	131558	80779343	80951776	1	10151938	ensembl_havana	1	919019	16	1209467861	1485345725
ENSG00000183060	146.371	0.334948	0.131257	2.55184	0.0107154	0.230119	262135	ENSG00000183060	LYSMD4	LysM domain containing 4 [Source:HGNC Symbol;Acc:HGNC:26571]	protein_coding	8353	131558	99715697	99733561	-1	10185242	ensembl_havana	1	908369	15	1209467861	1433185025
ENSG00000138622	69.1425	-0.583673	0.228902	-2.54988	0.0107759	0.231135	277932	ENSG00000138622	HCN4	hyperpolarization activated cyclic nucleotide gated potassium channel 4 [Source:HGNC Symbol;Acc:HGNC:16882]	protein_coding	8353	131558	73319859	73369264	-1	10172555	ensembl_havana	1	970498	3	1209467861	1249482436
ENSG00000100564	604.904	-0.321138	0.126008	-2.54856	0.0108168	0.231444	310269	ENSG00000100564	PIGH	phosphatidylinositol glycan anchor biosynthesis class H [Source:HGNC Symbol;Acc:HGNC:8964]	protein_coding	8353	131547	67581955	67600287	-1	10202672	ensembl_havana	1	1100424	8	1209467861	1433185025
ENSG00000178096	123.764	-0.299665	0.117574	-2.54873	0.0108116	0.231444	306278	ENSG00000178096	BOLA1	bolA family member 1 [Source:HGNC Symbol;Acc:HGNC:24263]	protein_coding	8353	131550	149887890	149900798	1	10146322	ensembl_havana	1	1084491	8	1209467861	1360689698
ENSG00000123612	318.549	-0.642677	0.252256	-2.54772	0.0108431	0.231725	267526	ENSG00000123612	ACVR1C	activin A receptor type 1C [Source:HGNC Symbol;Acc:HGNC:18123]	protein_coding	8353	131545	157526767	157629005	-1	10112833	ensembl_havana	1	929992	15	1209467861	1433185025
ENSG00000169251	3736.62	-0.221037	0.0868035	-2.5464	0.0108839	0.232213	262706	ENSG00000169251	NMD3	NMD3 ribosome export adaptor [Source:HGNC Symbol;Acc:HGNC:24250]	protein_coding	8353	131551	161104696	161253532	1	10195963	ensembl_havana	1	911186	12	1209467861	1433185025
ENSG00000274290	15.439	-0.822589	0.323074	-2.54613	0.0108924	0.232213	294219	ENSG00000274290	HIST1H2BE	histone cluster 1 H2B family member e [Source:HGNC Symbol;Acc:HGNC:4753]	protein_coding	8353	131555	26172059	26184655	1	10173199	ensembl_havana	1	1035879	2	1402310947	1445347797
ENSG00000248583	10.1461	0.800153	0.314589	2.54348	0.0109753	0.233695	296002	ENSG00000248583	RP11-241F15.1	ankyrin repeat domain family (ANKRD) pseudogene	unprocessed_pseudogene	8354	131552	49486926	49489554	-1	10601856	havana	1	1043284	1	1268928441	1268928441
ENSG00000008083	631.756	0.215891	0.0849341	2.54187	0.0110262	0.233733	271752	ENSG00000008083	JARID2	jumonji and AT-rich interaction domain containing 2 [Source:HGNC Symbol;Acc:HGNC:6196]	protein_coding	8353	131555	15246296	15522040	1	10177638	ensembl_havana	1	945572	13	1209467861	1433185025
ENSG00000012504	148.167	-0.753544	0.296331	-2.54291	0.0109934	0.233733	287682	ENSG00000012504	NR1H4	nuclear receptor subfamily 1 group H member 4 [Source:HGNC Symbol;Acc:HGNC:7967]	protein_coding	8353	131546	100473708	100564413	1	10196680	ensembl_havana	1	1011154	14	1209467861	1530117052
ENSG00000105374	21.4016	0.669735	0.263583	2.54089	0.0110571	0.233733	292681	ENSG00000105374	NKG7	natural killer cell granule protein 7 [Source:HGNC Symbol;Acc:HGNC:7830]	protein_coding	8353	131537	51371606	51372715	-1	10195779	ensembl_havana	1	1029505	9	1209467861	1433185025
ENSG00000135314	125.623	0.310347	0.122133	2.54105	0.0110519	0.233733	310673	ENSG00000135314	KHDC1	KH domain containing 1 [Source:HGNC Symbol;Acc:HGNC:21366]	protein_coding	8353	131555	73241314	73310365	-1	10178520	ensembl_havana	1	1102143	12	1209467861	1433185025
ENSG00000137460	259.306	0.268243	0.105526	2.54195	0.0110235	0.233733	278691	ENSG00000137460	FHDC1	FH2 domain containing 1 [Source:HGNC Symbol;Acc:HGNC:29363]	protein_coding	8353	131552	152936352	152979696	1	10167288	ensembl_havana	1	973341	8	1209467861	1433185025
ENSG00000171385	829.078	0.337436	0.132792	2.54109	0.0110509	0.233733	287194	ENSG00000171385	KCND3	potassium voltage-gated channel subfamily D member 3 [Source:HGNC Symbol;Acc:HGNC:6239]	protein_coding	8353	131550	111770662	111989155	-1	10177992	ensembl_havana	1	1007546	9	1209467861	1433185025
ENSG00000134684	3175.64	0.258205	0.101637	2.54046	0.0110708	0.233741	298532	ENSG00000134684	YARS	tyrosyl-tRNA synthetase [Source:HGNC Symbol;Acc:HGNC:12840]	protein_coding	8353	131550	32775237	32818153	-1	10236575	ensembl_havana	1	1053557	10	1209467861	1433185025
ENSG00000071054	4144.33	0.218012	0.0858553	2.53929	0.0111077	0.233805	283744	ENSG00000071054	MAP4K4	mitogen-activated protein kinase kinase kinase kinase 4 [Source:HGNC Symbol;Acc:HGNC:6866]	protein_coding	8353	131545	101696850	101894689	1	10185891	ensembl_havana	1	995147	16	1209467861	1445347797
ENSG00000151470	507.977	-0.301672	0.118781	-2.53974	0.0110936	0.233805	282409	ENSG00000151470	C4orf33	chromosome 4 open reading frame 33 [Source:HGNC Symbol;Acc:HGNC:27025]	protein_coding	8353	131552	129093317	129116640	1	10147442	ensembl_havana	1	987809	12	1209467861	1433185025
ENSG00000171345	8145.2	-0.462383	0.182105	-2.5391	0.0111139	0.233805	295439	ENSG00000171345	KRT19	keratin 19 [Source:HGNC Symbol;Acc:HGNC:6436]	protein_coding	8353	131554	41523617	41528308	-1	10179740	ensembl_havana	1	1041024	13	1209467861	1433185025
ENSG00000228439	201.35	-0.367919	0.14496	-2.53808	0.0111463	0.234205	313099	ENSG00000228439	TSTD3	thiosulfate sulfurtransferase like domain containing 3 [Source:HGNC Symbol;Acc:HGNC:40910]	protein_coding	8353	131555	99520693	99531918	1	10232567	ensembl_havana	1	1111444	5	1242726437	1464969949
ENSG00000112701	1902.15	0.156175	0.0615926	2.53562	0.0112249	0.235294	295070	ENSG00000112701	SENP6	SUMO specific peptidase 6 [Source:HGNC Symbol;Acc:HGNC:20944]	protein_coding	8353	131555	75601509	75718278	1	10218457	ensembl_havana	1	1040244	17	1209467861	1433185025
ENSG00000167378	1507.1	-0.18052	0.0711903	-2.53574	0.0112211	0.235294	306975	ENSG00000167378	IRGQ	immunity related GTPase Q [Source:HGNC Symbol;Acc:HGNC:24868]	protein_coding	8353	131537	43584369	43596135	-1	10177168	ensembl_havana	1	1087190	8	1209467861	1433185025
ENSG00000189195	433.927	-0.388824	0.153468	-2.53358	0.0112904	0.236384	290896	ENSG00000189195	BTBD8	BTB domain containing 8 [Source:HGNC Symbol;Acc:HGNC:21019]	protein_coding	8353	131550	92080305	92184725	1	10146692	ensembl_havana	1	1022713	12	1209467861	1516209124
ENSG00000169442	72.4748	0.766584	0.302859	2.53116	0.0113686	0.237737	305842	ENSG00000169442	CD52	CD52 molecule [Source:HGNC Symbol;Acc:HGNC:1804]	protein_coding	8353	131550	26317957	26320523	1	10150891	ensembl_havana	1	1082730	8	1209467861	1433185025
ENSG00000057657	497.729	0.514484	0.203527	2.52785	0.0114765	0.239707	300949	ENSG00000057657	PRDM1	PR/SET domain 1 [Source:HGNC Symbol;Acc:HGNC:9346]	protein_coding	8353	131555	106086320	106109939	1	10205456	ensembl_havana	1	1062819	16	1209467861	1530117052
ENSG00000182103	25.7376	-0.755627	0.299094	-2.52639	0.0115242	0.240416	271663	ENSG00000182103	FAM181B	family with sequence similarity 181 member B [Source:HGNC Symbol;Acc:HGNC:28512]	protein_coding	8353	131556	82729941	82733864	-1	10166007	ensembl_havana	1	945140	4	1209467861	1402310947
ENSG00000021852	143.145	0.804325	0.318534	2.52509	0.011567	0.240531	292343	ENSG00000021852	C8B	complement C8 beta chain [Source:HGNC Symbol;Acc:HGNC:1353]	protein_coding	8353	131550	56929210	56966140	-1	10147701	ensembl_havana	1	1028262	12	1209467861	1433185025
ENSG00000100784	522.061	0.4262	0.168813	2.5247	0.0115798	0.240531	294935	ENSG00000100784	RPS6KA5	ribosomal protein S6 kinase A5 [Source:HGNC Symbol;Acc:HGNC:10434]	protein_coding	8353	131547	90847862	91060636	-1	10215884	ensembl_havana	1	1039049	11	1209467861	1530117052
ENSG00000114423	779.834	0.173712	0.0687809	2.52559	0.0115505	0.240531	262818	ENSG00000114423	CBLB	Cbl proto-oncogene B [Source:HGNC Symbol;Acc:HGNC:1542]	protein_coding	8353	131551	105655461	105869552	-1	10149555	ensembl_havana	1	912484	20	1209467861	1530117052
ENSG00000255804	98.7936	-0.393891	0.156024	-2.52455	0.0115846	0.240531	259611	ENSG00000255804	OR6J1	olfactory receptor family 6 subfamily J member 1 (gene/pseudogene) [Source:HGNC Symbol;Acc:HGNC:14707]	protein_coding	8354	131547	22630929	22644352	-1	10198924	havana	1	898972	2	1297690717	1497350695
ENSG00000184232	519.845	0.302646	0.119986	2.52234	0.0116577	0.241764	283633	ENSG00000184232	OAF	out at first homolog [Source:HGNC Symbol;Acc:HGNC:28752]	protein_coding	8353	131556	120210767	120230332	1	10197557	ensembl_havana	1	992780	8	1209467861	1433185025
ENSG00000110717	2336.97	-0.207264	0.0821952	-2.52161	0.011682	0.24198	270063	ENSG00000110717	NDUFS8	NADH:ubiquinone oxidoreductase core subunit S8 [Source:HGNC Symbol;Acc:HGNC:7715]	protein_coding	8353	131556	68030617	68036644	1	10195100	ensembl_havana	1	939243	12	1209467861	1485345725
ENSG00000102144	17571.4	-0.352364	0.139846	-2.51966	0.0117467	0.243034	310260	ENSG00000102144	PGK1	phosphoglycerate kinase 1 [Source:HGNC Symbol;Acc:HGNC:8896]	protein_coding	8353	131539	77910739	78129296	1	10202193	ensembl_havana	1	1100558	14	1209467861	1516209124
ENSG00000103769	13297.1	-0.172756	0.0685768	-2.51917	0.0117632	0.243088	277656	ENSG00000103769	RAB11A	RAB11A, member RAS oncogene family [Source:HGNC Symbol;Acc:HGNC:9760]	protein_coding	8353	131558	65726054	65891991	1	10207661	ensembl_havana	1	969418	9	1209467861	1433185025
ENSG00000159388	1890.87	0.360925	0.143311	2.51847	0.0117865	0.243283	292762	ENSG00000159388	BTG2	BTG anti-proliferation factor 2 [Source:HGNC Symbol;Acc:HGNC:1131]	protein_coding	8353	131550	203305491	203309602	1	10146767	ensembl_havana	1	1029817	5	1209467861	1249482436
ENSG00000072694	63.302	0.890225	0.353903	2.51545	0.0118882	0.243533	306553	ENSG00000072694	FCGR2B	Fc fragment of IgG receptor IIb [Source:HGNC Symbol;Acc:HGNC:3618]	protein_coding	8353	131550	161663147	161678654	1	10166848	ensembl_havana	1	1086178	20	1209467861	1464969949
ENSG00000100629	158.009	0.376242	0.149516	2.5164	0.0118561	0.243533	288662	ENSG00000100629	C14orf145	centrosomal protein 128 [Source:HGNC Symbol;Acc:HGNC:20359]	protein_coding	8353	131547	80476983	80959517	-1	10152142	ensembl_havana	1	1013943	16	1209467861	1433185025
ENSG00000103876	373.532	-0.317895	0.126285	-2.51728	0.0118265	0.243533	260850	ENSG00000103876	FAH	fumarylacetoacetate hydrolase [Source:HGNC Symbol;Acc:HGNC:3579]	protein_coding	8353	131558	80152490	80186946	1	10165177	ensembl_havana	1	904305	12	1209467861	1516209124
ENSG00000105967	29.2312	0.794031	0.315475	2.51694	0.0118379	0.243533	288340	ENSG00000105967	TFEC	transcription factor EC [Source:HGNC Symbol;Acc:HGNC:11754]	protein_coding	8353	131559	115935148	116159896	-1	10227706	ensembl_havana	1	1012680	15	1209467861	1433185025
ENSG00000113558	23741.6	-0.161632	0.0642218	-2.51679	0.0118431	0.243533	263828	ENSG00000113558	SKP1	S-phase kinase associated protein 1 [Source:HGNC Symbol;Acc:HGNC:10899]	protein_coding	8353	131542	134148935	134177038	-1	10219765	ensembl_havana	1	915129	18	1209467861	1433185025
ENSG00000165168	209.435	0.55697	0.22144	2.51522	0.0118959	0.243533	271393	ENSG00000165168	CYBB	cytochrome b-245 beta chain [Source:HGNC Symbol;Acc:HGNC:2578]	protein_coding	8353	131539	37780011	37813461	1	10156510	ensembl_havana	1	944284	7	1209467861	1402310947
ENSG00000174611	12.4132	-0.855077	0.339867	-2.51592	0.0118722	0.243533	260348	ENSG00000174611	KY	kyphoscoliosis peptidase [Source:HGNC Symbol;Acc:HGNC:26576]	protein_coding	8353	131551	134603138	134651636	-1	10180261	ensembl_havana	1	901851	11	1209467861	1433185025
ENSG00000135999	490.723	0.193267	0.0769106	2.51288	0.0119749	0.2441	283240	ENSG00000135999	EPC2	enhancer of polycomb homolog 2 [Source:HGNC Symbol;Acc:HGNC:24543]	protein_coding	8353	131545	148644440	148787568	1	10163896	ensembl_havana	1	991236	11	1209467861	1433185025
ENSG00000205929	21.9108	-0.637792	0.253707	-2.5139	0.0119405	0.2441	280679	ENSG00000205929	C21orf62	chromosome 21 open reading frame 62 [Source:HGNC Symbol;Acc:HGNC:1305]	protein_coding	8353	131543	32793564	32813743	-1	10148534	ensembl_havana	1	980724	10	1141948800	1464969949
ENSG00000223756	51.6306	0.430648	0.171385	2.51275	0.0119794	0.2441	288785	ENSG00000223756	AC123788.3	tumor suppressing subtransferable candidate 2 pseudogene [Source:HGNC Symbol;Acc:HGNC:12384]	transcribed_unprocessed_pseudogene	8354	131556	3380961	3408978	1	10232527	havana	1	1014283	6	1242726437	1433185025
ENSG00000247626	227.608	-0.243389	0.096849	-2.51308	0.0119683	0.2441	280385	ENSG00000247626	MARS2	methionyl-tRNA synthetase 2, mitochondrial [Source:HGNC Symbol;Acc:HGNC:25133]	protein_coding	8353	131545	197705369	197708387	1	10186155	ensembl_havana	1	979490	4	1256143422	1402310947
ENSG00000185055	26.3754	-0.419818	0.167116	-2.51214	0.0120001	0.244239	300450	ENSG00000185055	EFCAB10	EF-hand calcium binding domain 10 [Source:HGNC Symbol;Acc:HGNC:34531]	protein_coding	8353	131559	105565120	105600875	-1	10161756	ensembl_havana	1	1060502	10	1209467861	1433185025
ENSG00000120053	2188.48	-0.207204	0.0825174	-2.51104	0.0120377	0.244721	295890	ENSG00000120053	GOT1	glutamic-oxaloacetic transaminase 1 [Source:HGNC Symbol;Acc:HGNC:4432]	protein_coding	8353	131544	99396870	99431569	-1	10170708	ensembl_havana	1	1042928	11	1209467861	1530117052
ENSG00000112715	4791.37	-0.332639	0.1325	-2.51048	0.0120567	0.244822	284531	ENSG00000112715	VEGFA	vascular endothelial growth factor A [Source:HGNC Symbol;Acc:HGNC:12680]	protein_coding	8353	131555	43770184	43786487	1	10235005	ensembl_havana	1	1033339	21	1209467861	1485345725
ENSG00000185532	162.378	0.338941	0.135068	2.50941	0.0120934	0.245284	276909	ENSG00000185532	PRKG1	protein kinase cGMP-dependent 1 [Source:HGNC Symbol;Acc:HGNC:9414]	protein_coding	8354	131544	50990891	52298350	1	10205766	havana	1	966774	16	1209467861	1516209124
ENSG00000237517	153.885	-0.471877	0.188151	-2.50797	0.0121428	0.246	269984	ENSG00000237517	AC000095.6	DiGeorge syndrome critical region gene 5 [Source:HGNC Symbol;Acc:HGNC:16757]	transcribed_unprocessed_pseudogene	8354	131557	18970514	18994628	1	10158181	havana	1	938610	9	1242726437	1464969949
ENSG00000094755	93.574	-0.704595	0.281059	-2.50693	0.0121784	0.246431	293497	ENSG00000094755	GABRP	gamma-aminobutyric acid type A receptor pi subunit [Source:HGNC Symbol;Acc:HGNC:4089]	protein_coding	8353	131542	170763350	170814047	1	10168744	ensembl_havana	1	1033362	16	1209467861	1433185025
ENSG00000150403	2547.58	-0.250983	0.100132	-2.50653	0.0121922	0.246431	298947	ENSG00000150403	TMCO3	transmembrane and coiled-coil domains 3 [Source:HGNC Symbol;Acc:HGNC:20329]	protein_coding	8353	131541	113490995	113554590	1	10228572	ensembl_havana	1	1054972	17	1209467861	1433185025
ENSG00000171103	613.278	-0.209884	0.0837765	-2.50529	0.0122351	0.246886	284866	ENSG00000171103	TRMT61B	tRNA methyltransferase 61B [Source:HGNC Symbol;Acc:HGNC:26070]	protein_coding	8353	131545	28849821	28870301	-1	10231799	ensembl_havana	1	997950	10	1209467861	1433185025
ENSG00000188089	26.5704	0.454898	0.181591	2.50507	0.0122429	0.246886	284190	ENSG00000188089	PLA2G4E	phospholipase A2 group IVE [Source:HGNC Symbol;Acc:HGNC:24791]	protein_coding	8353	131558	41981582	42051190	-1	10203279	ensembl_havana	1	995146	13	1209467861	1433185025
ENSG00000114739	398.848	0.245673	0.0981146	2.50394	0.0122818	0.247387	262735	ENSG00000114739	ACVR2B	activin A receptor type 2B [Source:HGNC Symbol;Acc:HGNC:174]	protein_coding	8353	131551	38453851	38493142	1	10113122	ensembl_havana	1	910901	13	1209467861	1433185025
ENSG00000164062	1087.24	-0.162516	0.0649369	-2.50268	0.0123257	0.247859	301992	ENSG00000164062	APEH	acylaminoacyl-peptide hydrolase [Source:HGNC Symbol;Acc:HGNC:586]	protein_coding	8353	131551	49674002	49683963	1	10142726	ensembl_havana	1	1067310	12	1209467861	1433185025
ENSG00000180209	9.52537	-0.603239	0.241059	-2.50246	0.0123335	0.247859	277186	ENSG00000180209	MYLPF	myosin light chain, phosphorylatable, fast skeletal muscle [Source:HGNC Symbol;Acc:HGNC:29824]	protein_coding	8353	131549	30370934	30377991	1	10193856	ensembl_havana	1	967499	11	1209467861	1433185025
ENSG00000169902	523.54	0.35175	0.140601	2.50176	0.0123577	0.248059	264270	ENSG00000169902	TPST1	tyrosylprotein sulfotransferase 1 [Source:HGNC Symbol;Acc:HGNC:12020]	protein_coding	8353	131559	66205199	66420543	1	10230490	ensembl_havana	1	916800	14	1209467861	1530117052
ENSG00000080709	44.7369	0.396149	0.158454	2.50009	0.012416	0.248661	293029	ENSG00000080709	KCNN2	potassium calcium-activated channel subfamily N member 2 [Source:HGNC Symbol;Acc:HGNC:6291]	protein_coding	8353	131542	114055545	114496500	1	10178241	ensembl_havana	1	1030990	15	1209467861	1530117052
ENSG00000164684	933.5	0.511089	0.20442	2.50019	0.0124125	0.248661	276644	ENSG00000164684	ZNF704	zinc finger protein 704 [Source:HGNC Symbol;Acc:HGNC:32291]	protein_coding	8353	131560	80628451	80874781	-1	10240443	ensembl_havana	1	965305	13	1209467861	1433185025
ENSG00000261315	10.4209	0.899958	0.360232	2.49827	0.0124799	0.249656	276580	ENSG00000261315	LARP4P	La ribonucleoprotein domain family member 4 pseudogene [Source:HGNC Symbol;Acc:HGNC:21438]	transcribed_processed_pseudogene	8354	131558	36617089	36619265	1	10180504	havana	1	964960	2	1321005463	1352480788
ENSG00000168807	731.066	0.221259	0.088597	2.49736	0.0125121	0.250014	304581	ENSG00000168807	SNTB2	syntrophin beta 2 [Source:HGNC Symbol;Acc:HGNC:11169]	protein_coding	8353	131549	69187129	69309052	1	10223082	ensembl_havana	1	1077869	16	1209467861	1433185025
ENSG00000056998	222.764	-0.427136	0.171075	-2.49678	0.0125327	0.25014	290149	ENSG00000056998	GYG2	glycogenin 2 [Source:HGNC Symbol;Acc:HGNC:4700]	protein_coding	8353	131539	2828788	2882820	1	10172065	ensembl_havana	1	1020232	19	1209467861	1485345725
ENSG00000061918	1578.26	-0.252553	0.101276	-2.49371	0.0126416	0.250451	311283	ENSG00000061918	GUCY1B3	guanylate cyclase 1 soluble subunit beta 1 [Source:HGNC Symbol;Acc:HGNC:4687]	protein_coding	8353	131552	155758992	155807591	1	10171983	ensembl_havana	1	1104752	12	1209467861	1433185025
ENSG00000095794	824.699	-0.26156	0.104842	-2.49479	0.0126032	0.250451	287528	ENSG00000095794	CREM	cAMP responsive element modulator [Source:HGNC Symbol;Acc:HGNC:2352]	protein_coding	8353	131544	35126791	35212958	1	10155254	ensembl_havana	1	1010194	19	1209467861	1433185025
ENSG00000103449	71.4382	0.661335	0.265264	2.49312	0.0126626	0.250451	267001	ENSG00000103449	SALL1	spalt like transcription factor 1 [Source:HGNC Symbol;Acc:HGNC:10524]	protein_coding	8353	131549	51135975	51151367	-1	10217238	ensembl_havana	1	927331	11	1209467861	1433185025
ENSG00000164885	459.164	-0.218074	0.0874509	-2.49368	0.0126427	0.250451	261416	ENSG00000164885	CDK5	cyclin dependent kinase 5 [Source:HGNC Symbol;Acc:HGNC:1774]	protein_coding	8353	131559	151053812	151058530	-1	10151485	ensembl_havana	1	905988	12	1209467861	1433185025
ENSG00000167615	969.15	-0.514854	0.206477	-2.49352	0.0126483	0.250451	302110	ENSG00000167615	LENG8	leukocyte receptor cluster member 8 [Source:HGNC Symbol;Acc:HGNC:15500]	protein_coding	8353	131537	54448887	54462037	1	10180889	ensembl_havana	1	1067654	16	1402310947	1433185025
ENSG00000186260	1265.84	0.218679	0.0876986	2.49353	0.0126481	0.250451	262375	ENSG00000186260	MKL2	myocardin related transcription factor B [Source:HGNC Symbol;Acc:HGNC:29819]	protein_coding	8353	131549	14071321	14266773	1	10192294	ensembl_havana	1	909420	16	1209467861	1433185025
ENSG00000197380	90.0811	0.409973	0.164416	2.4935	0.0126489	0.250451	286880	ENSG00000197380	DACT3	dishevelled binding antagonist of beta catenin 3 [Source:HGNC Symbol;Acc:HGNC:30745]	protein_coding	8353	131537	46647612	46661138	-1	10156974	ensembl_havana	1	1005902	10	1209467861	1433185025
ENSG00000256060	698.746	-0.176304	0.0706801	-2.49439	0.0126175	0.250451	308082	ENSG00000256060	TRAPPC2B	trafficking protein particle complex 2B [Source:HGNC Symbol;Acc:HGNC:10710]	protein_coding	8353	131537	57363511	57365353	1	10230756	ensembl_havana	1	1091782	2	1297690717	1352480788
ENSG00000165621	99.6439	-0.776792	0.311645	-2.49255	0.0126828	0.250568	308976	ENSG00000165621	OXGR1	oxoglutarate receptor 1 [Source:HGNC Symbol;Acc:HGNC:4531]	protein_coding	8353	131541	96985719	96994730	-1	10200142	ensembl_havana	1	1095351	8	1209467861	1433185025
ENSG00000185261	83.31	-0.266232	0.106834	-2.49202	0.0127017	0.250659	272333	ENSG00000185261	KIAA0825	KIAA0825 [Source:HGNC Symbol;Acc:HGNC:28532]	protein_coding	8354	131542	94152966	94618597	-1	10178611	havana	1	948024	14	1209467861	1464969949
ENSG00000123643	302.242	0.302842	0.12156	2.4913	0.0127275	0.250886	294860	ENSG00000123643	SLC36A1	solute carrier family 36 member 1 [Source:HGNC Symbol;Acc:HGNC:18761]	protein_coding	8353	131542	151437046	151492381	1	10221078	ensembl_havana	1	1038935	12	1209467861	1433185025
ENSG00000175600	49.6146	-0.545105	0.218879	-2.49044	0.0127585	0.251017	276786	ENSG00000175600	SUGCT	succinyl-CoA:glutarate-CoA transferase [Source:HGNC Symbol;Acc:HGNC:16001]	protein_coding	8353	131559	40134977	40860763	1	10225570	ensembl_havana	1	966099	15	1209467861	1433185025
ENSG00000284686	18.8973	0.505847	0.203125	2.49032	0.0127629	0.251017	291394	ENSG00000284686	RP1-158P9.3	novel transcript	protein_coding	8354	131550	56173433	56524495	-1	10630953	havana	1	1024450	1	1497350695	1497350695
ENSG00000102978	1762.27	-0.190402	0.0764708	-2.48987	0.0127791	0.251055	272795	ENSG00000102978	POLR2C	RNA polymerase II subunit C [Source:HGNC Symbol;Acc:HGNC:9189]	protein_coding	8353	131549	57462387	57472010	1	10204241	ensembl_havana	1	950013	12	1209467861	1433185025
ENSG00000127129	37.0263	-0.818836	0.328957	-2.48919	0.0128035	0.251175	290895	ENSG00000127129	EDN2	endothelin 2 [Source:HGNC Symbol;Acc:HGNC:3177]	protein_coding	8353	131550	41478775	41484673	-1	10161412	ensembl_havana	1	1022562	9	1209467861	1433185025
ENSG00000197580	151.117	-0.371893	0.14944	-2.48858	0.0128254	0.251175	278550	ENSG00000197580	BCO2	beta-carotene oxygenase 2 [Source:HGNC Symbol;Acc:HGNC:18503]	protein_coding	8353	131556	112175467	112224699	1	10145751	ensembl_havana	1	973138	11	1209467861	1433185025
ENSG00000270728	24.918	-0.361336	0.145202	-2.4885	0.0128282	0.251175	303828	ENSG00000270728	RP4-657E11.10	synaptonemal complex protein 3 (SYCP3) pseudogene	processed_pseudogene	8354	131550	19297080	19297903	1	10619043	havana	1	1074519	1	1366033297	1366033297
ENSG00000198618	2814.22	-0.454052	0.182492	-2.48806	0.0128442	0.251207	271441	ENSG00000198618	PPIAL3	peptidylprolyl isomerase A pseudogene 22 [Source:HGNC Symbol;Acc:HGNC:17236]	processed_pseudogene	8354	131543	18857779	18858276	1	10204728	havana	1	944316	5	1209467861	1402310947
ENSG00000224597	1233.81	-0.237371	0.0954343	-2.48727	0.0128728	0.251486	282299	ENSG00000224597	RP11-534G20.3	SVIL antisense RNA 1 [Source:HGNC Symbol;Acc:HGNC:51219]	transcribed_unprocessed_pseudogene	8354	131544	29409402	29487745	1	10225833	havana	1	987504	10	1242726437	1516209124
ENSG00000010361	68.1697	-0.533768	0.21466	-2.48657	0.012898	0.251697	285954	ENSG00000010361	FUZ	fuzzy planar cell polarity protein [Source:HGNC Symbol;Acc:HGNC:26219]	protein_coding	8353	131537	49806869	49817376	-1	10168499	ensembl_havana	1	1002704	13	1209467861	1433185025
ENSG00000165323	86.6636	0.658033	0.264812	2.48491	0.0129586	0.252037	265448	ENSG00000165323	FAT3	FAT atypical cadherin 3 [Source:HGNC Symbol;Acc:HGNC:23112]	protein_coding	8353	131556	92352096	92896470	1	10166477	ensembl_havana	1	921848	15	1209467861	1433185025
ENSG00000183395	15.5413	1.14887	0.462233	2.48547	0.0129379	0.252037	300960	ENSG00000183395	PMCH	pro-melanin concentrating hormone [Source:HGNC Symbol;Acc:HGNC:9109]	protein_coding	8353	131546	102196459	102197845	-1	10203838	ensembl_havana	1	1062462	4	1209467861	1305132571
ENSG00000230453	23.1376	0.575691	0.23164	2.48528	0.012945	0.252037	265174	ENSG00000230453	ANKRD18B	ankyrin repeat domain 18B [Source:HGNC Symbol;Acc:HGNC:23644]	protein_coding	8353	131540	33524394	33573009	1	10142130	ensembl_havana	1	920751	9	1242726437	1433185025
ENSG00000101096	368.764	0.284037	0.114333	2.48429	0.0129809	0.252131	268244	ENSG00000101096	NFATC2	nuclear factor of activated T cells 2 [Source:HGNC Symbol;Acc:HGNC:7776]	protein_coding	8353	131538	51386957	51562831	-1	10195435	ensembl_havana	1	934125	19	1209467861	1433185025
ENSG00000173575	5382.16	0.198831	0.080058	2.48359	0.0130065	0.252131	302348	ENSG00000173575	CHD2	chromodomain helicase DNA binding protein 2 [Source:HGNC Symbol;Acc:HGNC:1917]	protein_coding	8353	131558	92900189	93028005	1	10152666	ensembl_havana	1	1069330	20	1209467861	1485345725
ENSG00000198856	9335.97	-0.217675	0.0876358	-2.48386	0.0129966	0.252131	296296	ENSG00000198856	OSTC	oligosaccharyltransferase complex non-catalytic subunit [Source:HGNC Symbol;Acc:HGNC:24448]	protein_coding	8353	131552	108650584	108667820	1	10199963	ensembl_havana	1	1044521	12	1101254400	1433185025
ENSG00000011105	277.59	-0.387757	0.156228	-2.48199	0.013065	0.252985	277408	ENSG00000011105	TSPAN9	tetraspanin 9 [Source:HGNC Symbol;Acc:HGNC:21640]	protein_coding	8353	131546	3077355	3286564	1	10232386	ensembl_havana	1	968352	13	1209467861	1530117052
ENSG00000101596	701.098	0.247218	0.0996586	2.48065	0.0131143	0.253438	276299	ENSG00000101596	SMCHD1	structural maintenance of chromosomes flexible hinge domain containing 1 [Source:HGNC Symbol;Acc:HGNC:29090]	protein_coding	8353	131548	2655738	2805017	1	10221611	ensembl_havana	1	964334	15	1209467861	1516209124
ENSG00000183570	66.2667	0.441093	0.177819	2.48057	0.0131174	0.253438	281659	ENSG00000183570	PCBP3	poly(rC) binding protein 3 [Source:HGNC Symbol;Acc:HGNC:8651]	protein_coding	8353	131543	45643694	45942454	1	10200957	ensembl_havana	1	985223	16	1209467861	1433185025
ENSG00000103569	45.0963	0.740654	0.298783	2.4789	0.0131789	0.254347	306444	ENSG00000103569	AQP9	aquaporin 9 [Source:HGNC Symbol;Acc:HGNC:643]	protein_coding	8353	131558	58138169	58185911	1	10143005	ensembl_havana	1	1085227	9	1209467861	1433185025
ENSG00000142856	971.89	0.300985	0.121461	2.47804	0.0132106	0.254399	314329	ENSG00000142856	ITGB3BP	integrin subunit beta 3 binding protein [Source:HGNC Symbol;Acc:HGNC:6157]	protein_coding	8353	131550	63440770	63593721	-1	10177396	ensembl_havana	1	1116895	16	1209467861	1433185025
ENSG00000161955	520.653	-0.4062	0.163919	-2.47805	0.0132102	0.254399	270069	ENSG00000161955	TNFSF13	TNF superfamily member 13 [Source:HGNC Symbol;Acc:HGNC:11928]	protein_coding	8353	131554	7558292	7561608	1	10229924	ensembl_havana	1	939689	16	1209467861	1433185025
ENSG00000119402	1219.49	0.147687	0.0596143	2.47737	0.0132353	0.254595	313002	ENSG00000119402	FBXW2	F-box and WD repeat domain containing 2 [Source:HGNC Symbol;Acc:HGNC:13608]	protein_coding	8353	131540	120751978	120793412	-1	10166756	ensembl_havana	1	1111025	16	1209467861	1433185025
ENSG00000136044	1905.39	-0.205594	0.0830053	-2.47688	0.0132536	0.254666	305091	ENSG00000136044	APPL2	adaptor protein, phosphotyrosine interacting with PH domain and leucine zipper 2 [Source:HGNC Symbol;Acc:HGNC:18242]	protein_coding	8353	131546	105173296	105236238	-1	10142955	ensembl_havana	1	1080080	11	1209467861	1433185025
ENSG00000104321	79.7543	0.406179	0.164109	2.47506	0.0133215	0.255691	260421	ENSG00000104321	TRPA1	transient receptor potential cation channel subfamily A member 1 [Source:HGNC Symbol;Acc:HGNC:497]	protein_coding	8353	131560	72019917	72075617	-1	10231905	ensembl_havana	1	902189	10	1209467861	1433185025
ENSG00000168918	74.0856	0.518882	0.209725	2.4741	0.0133572	0.256096	292180	ENSG00000168918	INPP5D	inositol polyphosphate-5-phosphatase D [Source:HGNC Symbol;Acc:HGNC:6079]	protein_coding	8353	131545	233059967	233207903	1	10176773	ensembl_havana	1	1028263	13	1209467861	1433185025
ENSG00000102316	9454.89	-0.245455	0.0992262	-2.47369	0.0133727	0.256112	301730	ENSG00000102316	MAGED2	MAGE family member D2 [Source:HGNC Symbol;Acc:HGNC:16353]	protein_coding	8353	131539	54807599	54816012	1	10185528	ensembl_havana	1	1066083	16	1209467861	1433185025
ENSG00000167644	233.717	-0.622903	0.25186	-2.47321	0.0133906	0.256175	309181	ENSG00000167644	C19orf33	chromosome 19 open reading frame 33 [Source:HGNC Symbol;Acc:HGNC:16668]	protein_coding	8353	131537	38304161	38305009	1	10148418	ensembl_havana	1	1096211	11	1209467861	1433185025
ENSG00000146416	1896.3	-0.213036	0.0861553	-2.47269	0.0134099	0.256264	288492	ENSG00000146416	AIG1	androgen induced 1 [Source:HGNC Symbol;Acc:HGNC:21607]	protein_coding	8353	131555	143060496	143340304	1	10138855	ensembl_havana	1	1013313	18	1209467861	1516209124
ENSG00000102445	27.2809	0.521831	0.211271	2.46996	0.0135129	0.256582	263224	ENSG00000102445	KIAA0226L	RUN and cysteine rich domain containing beclin 1 interacting protein like [Source:HGNC Symbol;Acc:HGNC:20420]	protein_coding	8353	131541	46342000	46438190	-1	10216933	ensembl_havana	1	912921	18	1209467861	1433185025
ENSG00000135447	1204.77	-0.696788	0.282062	-2.47034	0.0134986	0.256582	296683	ENSG00000135447	PPP1R1A	protein phosphatase 1 regulatory inhibitor subunit 1A [Source:HGNC Symbol;Acc:HGNC:9286]	protein_coding	8353	131546	54575387	54588659	-1	10204924	ensembl_havana	1	1045871	16	1209467861	1433185025
ENSG00000143196	150.776	0.68062	0.275461	2.47084	0.0134796	0.256582	308974	ENSG00000143196	DPT	dermatopontin [Source:HGNC Symbol;Acc:HGNC:3011]	protein_coding	8353	131550	168695459	168729264	-1	10159710	ensembl_havana	1	1095341	4	1209467861	1249482436
ENSG00000163823	88.5475	0.635827	0.257396	2.47023	0.0135027	0.256582	286037	ENSG00000163823	CCR1	C-C motif chemokine receptor 1 [Source:HGNC Symbol;Acc:HGNC:1602]	protein_coding	8353	131551	46201709	46208396	-1	10150618	ensembl_havana	1	1002518	3	1209467861	1249482436
ENSG00000176720	283.293	0.463616	0.187698	2.47001	0.0135109	0.256582	297535	ENSG00000176720	BOK	BCL2 family apoptosis regulator BOK [Source:HGNC Symbol;Acc:HGNC:1087]	protein_coding	8353	131545	241551424	241574138	1	10146316	ensembl_havana	1	1049344	5	1209467861	1497350695
ENSG00000253680	32.6756	-0.294436	0.119209	-2.46992	0.0135143	0.256582	268253	ENSG00000253680	RP11-59O2.1	solute carrier family 33 (acetyl-CoA transporter), member 1 (SLC33A1) pseudogene	processed_pseudogene	8354	131560	85617344	85617512	-1	10605300	havana	1	931960	1	1280702823	1280702823
ENSG00000104147	10.3102	-0.604978	0.245286	-2.46642	0.0136471	0.2566	298880	ENSG00000104147	OIP5	Opa interacting protein 5 [Source:HGNC Symbol;Acc:HGNC:20300]	protein_coding	8353	131558	41309268	41332621	-1	10197772	ensembl_havana	1	1054692	8	1209467861	1433185025
ENSG00000112304	1991.79	-0.2029	0.0822604	-2.46656	0.013642	0.2566	278340	ENSG00000112304	ACOT13	acyl-CoA thioesterase 13 [Source:HGNC Symbol;Acc:HGNC:20999]	protein_coding	8353	131555	24667035	24705065	1	10101482	ensembl_havana	1	971955	10	1209467861	1433185025
ENSG00000151729	926.095	-0.284106	0.115066	-2.46907	0.0135464	0.2566	299321	ENSG00000151729	SLC25A4	solute carrier family 25 member 4 [Source:HGNC Symbol;Acc:HGNC:10990]	protein_coding	8353	131552	185143241	185150382	1	10220595	ensembl_havana	1	1056048	10	1209467861	1433185025
ENSG00000180509	18.9597	0.453148	0.183598	2.46815	0.0135813	0.2566	269786	ENSG00000180509	KCNE1	potassium voltage-gated channel subfamily E regulatory subunit 1 [Source:HGNC Symbol;Acc:HGNC:6240]	protein_coding	8353	131543	34446688	34512275	-1	10177998	ensembl_havana	1	937938	11	1209467861	1433185025
ENSG00000188559	1690.47	0.223776	0.0906739	2.46792	0.0135902	0.2566	294955	ENSG00000188559	RALGAPA2	Ral GTPase activating protein catalytic alpha subunit 2 [Source:HGNC Symbol;Acc:HGNC:16207]	protein_coding	8353	131538	20389552	20712488	-1	10208072	ensembl_havana	1	1039122	14	1209467861	1530117052
ENSG00000198258	5737.91	-0.180395	0.0730985	-2.46783	0.0135933	0.2566	280354	ENSG00000198258	UBL5	ubiquitin like 5 [Source:HGNC Symbol;Acc:HGNC:13736]	protein_coding	8353	131537	9827892	9830115	1	10233701	ensembl_havana	1	979478	10	1209467861	1433185025
ENSG00000204624	176.617	-0.691751	0.280399	-2.46702	0.0136241	0.2566	292624	ENSG00000204624	DISP3	dispatched RND transporter family member 3 [Source:HGNC Symbol;Acc:HGNC:29251]	protein_coding	8353	131550	11479166	11537584	1	10158541	ensembl_havana	1	1029290	7	1141948800	1402310947
ENSG00000242156	13.589	-0.543035	0.220102	-2.4672	0.0136175	0.2566	282232	ENSG00000242156	AC000041.8	adaptor-related protein complex 1, beta 1 subunit (AP1B1) pseudogene	unprocessed_pseudogene	8354	131557	29419155	29423193	-1	10600319	havana	1	986851	1	1249482436	1249482436
ENSG00000260300	16.9974	0.578652	0.234448	2.46815	0.0135814	0.2566	300008	ENSG00000260300	RP11-505K9.4	novel protein	protein_coding	8354	131549	83908132	83951445	1	10612104	havana	1	1058719	5	1321005463	1433185025
ENSG00000136286	17.8258	0.693302	0.28127	2.4649	0.0137052	0.257418	288298	ENSG00000136286	MYO1G	myosin IG [Source:HGNC Symbol;Acc:HGNC:13880]	protein_coding	8353	131559	44962662	44979098	-1	10193895	ensembl_havana	1	1012705	15	1209467861	1530117052
ENSG00000170439	116.217	-0.504194	0.204582	-2.4645	0.0137204	0.257427	299352	ENSG00000170439	METTL7B	methyltransferase like 7B [Source:HGNC Symbol;Acc:HGNC:28276]	protein_coding	8353	131546	55681546	55684611	1	10187201	ensembl_havana	1	1056196	6	1209467861	1402310947
ENSG00000089248	5448.28	-0.226758	0.0922156	-2.459	0.0139325	0.259462	308056	ENSG00000089248	ERP29	endoplasmic reticulum protein 29 [Source:HGNC Symbol;Acc:HGNC:13799]	protein_coding	8353	131546	112013316	112023451	1	10164411	ensembl_havana	1	1091689	6	1209467861	1305132571
ENSG00000104412	2757.19	-0.152931	0.0621464	-2.46082	0.013862	0.259462	282922	ENSG00000104412	EMC2	ER membrane protein complex subunit 2 [Source:HGNC Symbol;Acc:HGNC:28963]	protein_coding	8353	131560	108443601	108486918	1	10163190	ensembl_havana	1	989753	7	1209467861	1433185025
ENSG00000122378	2844.97	-0.211962	0.0861742	-2.45969	0.0139058	0.259462	280669	ENSG00000122378	FAM213A	peroxiredoxin like 2A [Source:HGNC Symbol;Acc:HGNC:28651]	protein_coding	8353	131544	80407829	80437115	1	10206379	ensembl_havana	1	980848	13	1209467861	1433185025
ENSG00000167077	32.8335	0.524643	0.213265	2.46005	0.0138917	0.259462	301282	ENSG00000167077	MEI1	meiotic double-stranded break formation protein 1 [Source:HGNC Symbol;Acc:HGNC:28613]	protein_coding	8353	131557	41699499	41799456	1	10186894	ensembl_havana	1	1063900	12	1209467861	1433185025
ENSG00000169118	987.979	0.176237	0.0716436	2.45992	0.0138969	0.259462	299354	ENSG00000169118	CSNK1G1	casein kinase 1 gamma 1 [Source:HGNC Symbol;Acc:HGNC:2454]	protein_coding	8353	131558	64165517	64356259	-1	10155636	ensembl_havana	1	1057646	17	1209467861	1464969949
ENSG00000258500	6.48532	0.689302	0.280297	2.45918	0.0139255	0.259462	314371	ENSG00000258500	CTD-2062F14.2	high mobility group nucleosome binding domain 1 (HMGN1) pseudogene	transcribed_processed_pseudogene	8354	131547	100480952	100481274	1	10609825	havana	1	1117150	2	1311006956	1352480788
ENSG00000269113	82.9655	0.53548	0.21762	2.46062	0.0138698	0.259462	293380	ENSG00000269113	TRABD2B	TraB domain containing 2B [Source:HGNC Symbol;Acc:HGNC:44200]	protein_coding	8353	131550	47760528	47996895	-1	10230604	ensembl_havana	1	1032353	3	1352480788	1380288536
ENSG00000107554	790.283	0.344657	0.14026	2.45728	0.0139993	0.260153	284517	ENSG00000107554	DNMBP	dynamin binding protein [Source:HGNC Symbol;Acc:HGNC:30373]	protein_coding	8353	131544	99875577	100009919	-1	10159177	ensembl_havana	1	996663	16	1209467861	1464969949
ENSG00000197566	177.845	0.300153	0.122131	2.45764	0.0139854	0.260153	282800	ENSG00000197566	ZNF624	zinc finger protein 624 [Source:HGNC Symbol;Acc:HGNC:29254]	protein_coding	8353	131554	16620737	16653856	-1	10240239	ensembl_havana	1	989333	9	1209467861	1433185025
ENSG00000154803	1098.12	-0.21132	0.0860322	-2.4563	0.0140378	0.260591	267078	ENSG00000154803	FLCN	folliculin [Source:HGNC Symbol;Acc:HGNC:27310]	protein_coding	8353	131554	17212212	17237188	-1	10167469	ensembl_havana	1	927734	12	1209467861	1433185025
ENSG00000048707	1510.12	0.279721	0.113968	2.45439	0.0141125	0.260796	273057	ENSG00000048707	VPS13D	vacuolar protein sorting 13 homolog D [Source:HGNC Symbol;Acc:HGNC:23595]	protein_coding	8353	131550	12230030	12512047	1	10235340	ensembl_havana	1	953006	15	1402310947	1530117052
ENSG00000100644	14413.5	0.275786	0.112376	2.45413	0.0141226	0.260796	294173	ENSG00000100644	HIF1A	hypoxia inducible factor 1 subunit alpha [Source:HGNC Symbol;Acc:HGNC:4910]	protein_coding	8353	131547	61695513	61748259	1	10172986	ensembl_havana	1	1036306	16	1209467861	1433185025
ENSG00000119899	1336.55	-0.208296	0.0848385	-2.45521	0.0140802	0.260796	287234	ENSG00000119899	SLC17A5	solute carrier family 17 member 5 [Source:HGNC Symbol;Acc:HGNC:10933]	protein_coding	8353	131555	73593379	73654155	-1	10220397	ensembl_havana	1	1007553	12	1209467861	1402310947
ENSG00000123473	108.587	0.352258	0.143626	2.4526	0.0141827	0.260796	292701	ENSG00000123473	STIL	STIL, centriolar assembly protein [Source:HGNC Symbol;Acc:HGNC:10879]	protein_coding	8353	131550	47250139	47314147	-1	10225150	ensembl_havana	1	1030697	15	1209467861	1433185025
ENSG00000127511	393.576	0.26717	0.108904	2.45326	0.0141567	0.260796	314115	ENSG00000127511	SIN3B	SIN3 transcription regulator family member B [Source:HGNC Symbol;Acc:HGNC:19354]	protein_coding	8353	131537	16829400	16880353	1	10219619	ensembl_havana	1	1115886	9	1209467861	1433185025
ENSG00000137880	147.744	-0.553766	0.225684	-2.45372	0.0141387	0.260796	286765	ENSG00000137880	GCHFR	GTP cyclohydrolase I feedback regulator [Source:HGNC Symbol;Acc:HGNC:4194]	protein_coding	8353	131558	40764020	40767710	1	10169332	ensembl_havana	1	1005388	5	1209467861	1402310947
ENSG00000146085	1697.2	-0.171596	0.069957	-2.45288	0.0141719	0.260796	296987	ENSG00000146085	MUT	methylmalonyl-CoA mutase [Source:HGNC Symbol;Acc:HGNC:7526]	protein_coding	8353	131555	49430360	49463191	-1	10193556	ensembl_havana	1	1047185	7	1209467861	1339110421
ENSG00000217120	96.5808	0.376659	0.153534	2.45326	0.0141569	0.260796	296539	ENSG00000217120	RP1-76C18.1	ClpX caseinolytic protease X homolog (E. coli) (CLPX) pseudogene	processed_pseudogene	8354	131555	103002514	103003897	1	10587006	havana	1	1045270	1	1209467861	1209467861
ENSG00000250565	145.707	-0.297777	0.121353	-2.45381	0.014135	0.260796	307249	ENSG00000250565	ATP6V1E2	ATPase H+ transporting V1 subunit E2 [Source:HGNC Symbol;Acc:HGNC:18125]	protein_coding	8353	131545	46490750	46542557	-1	10144753	ensembl_havana	1	1088406	6	1268928441	1433185025
ENSG00000143156	6592.62	-0.260237	0.106188	-2.45071	0.0142573	0.261343	309049	ENSG00000143156	NME7	NME/NM23 family member 7 [Source:HGNC Symbol;Acc:HGNC:20461]	protein_coding	8353	131550	169132531	169367967	-1	10195998	ensembl_havana	1	1095744	13	1209467861	1433185025
ENSG00000144868	102.147	-0.601298	0.245391	-2.45036	0.0142713	0.261343	280788	ENSG00000144868	TMEM108	transmembrane protein 108 [Source:HGNC Symbol;Acc:HGNC:28451]	protein_coding	8353	131551	133038391	133397792	1	10228981	ensembl_havana	1	981347	13	1209467861	1433185025
ENSG00000183889	409.552	0.260457	0.106266	2.45099	0.0142464	0.261343	278384	ENSG00000183889	AC138969.4	NA	protein_coding	8353	131549	16317444	16350590	1	10585611	ensembl_havana	1	972249	12	1209467861	1433185025
ENSG00000243244	88.5964	0.44877	0.183146	2.45034	0.0142722	0.261343	304642	ENSG00000243244	STON1	stonin 1 [Source:HGNC Symbol;Acc:HGNC:17003]	protein_coding	8353	131545	48529383	48598513	1	10225317	ensembl_havana	1	1078113	6	1249482436	1530117052
ENSG00000261873	66.692	-0.497196	0.202959	-2.44974	0.014296	0.261506	259874	ENSG00000261873	RP11-515E23.1	small integral membrane protein 36 [Source:HGNC Symbol;Acc:HGNC:53654]	protein_coding	8354	131554	55448433	55511444	-1	10221811	havana	1	899812	2	1332240744	1464969949
ENSG00000143158	2921.38	-0.26885	0.109774	-2.44913	0.0143204	0.261679	308823	ENSG00000143158	MPC2	mitochondrial pyruvate carrier 2 [Source:HGNC Symbol;Acc:HGNC:24515]	protein_coding	8353	131550	167916729	167937040	-1	10191588	ensembl_havana	1	1094825	10	1209467861	1433185025
ENSG00000131174	5407.73	-0.181946	0.0743052	-2.44863	0.0143402	0.261769	310041	ENSG00000131174	COX7B	cytochrome c oxidase subunit 7B [Source:HGNC Symbol;Acc:HGNC:2291]	protein_coding	8353	131539	77899438	77907373	1	10154831	ensembl_havana	1	1099549	5	1209467861	1530117052
ENSG00000143942	320.814	-0.271535	0.110918	-2.44806	0.0143626	0.261905	274665	ENSG00000143942	CHAC2	ChaC cation transport regulator homolog 2 [Source:HGNC Symbol;Acc:HGNC:32363]	protein_coding	8353	131545	53767792	53775196	1	10152576	ensembl_havana	1	957846	4	1209467861	1249482436
ENSG00000036448	30.79	-0.901984	0.368616	-2.44695	0.0144071	0.262443	290030	ENSG00000036448	MYOM2	myomesin 2 [Source:HGNC Symbol;Acc:HGNC:7614]	protein_coding	8353	131560	2045040	2165552	1	10193998	ensembl_havana	1	1019515	9	1402310947	1433185025
ENSG00000100031	454.747	-0.5889	0.240776	-2.44584	0.0144514	0.262703	264712	ENSG00000100031	GGT1	gamma-glutamyltransferase 1 [Source:HGNC Symbol;Acc:HGNC:4250]	protein_coding	8353	131557	24583750	24629005	1	10169657	ensembl_havana	1	920234	18	1209467861	1433185025
ENSG00000184226	540.297	0.372412	0.152263	2.44584	0.0144514	0.262703	262323	ENSG00000184226	PCDH9	protocadherin 9 [Source:HGNC Symbol;Acc:HGNC:8661]	protein_coding	8353	131541	66302834	67230445	-1	10200983	ensembl_havana	1	909064	14	1209467861	1433185025
ENSG00000025039	1654.91	-0.263709	0.107902	-2.44398	0.0145262	0.262817	307417	ENSG00000025039	RRAGD	Ras related GTP binding D [Source:HGNC Symbol;Acc:HGNC:19903]	protein_coding	8353	131555	89364636	89412270	-1	10216597	ensembl_havana	1	1089043	14	1209467861	1433185025
ENSG00000100883	6665.12	-0.175948	0.0720031	-2.44361	0.0145409	0.262817	280172	ENSG00000100883	SRP54	signal recognition particle 54 [Source:HGNC Symbol;Acc:HGNC:11301]	protein_coding	8353	131547	34981957	35029567	1	10224511	ensembl_havana	1	979092	11	1209467861	1433185025
ENSG00000140853	643.721	0.324846	0.132883	2.4446	0.0145012	0.262817	259535	ENSG00000140853	NLRC5	NLR family CARD domain containing 5 [Source:HGNC Symbol;Acc:HGNC:29933]	protein_coding	8353	131549	56989485	57083531	1	10195891	ensembl_havana	1	900928	15	1209467861	1433185025
ENSG00000168779	9.96503	0.830694	0.33978	2.4448	0.0144932	0.262817	274324	ENSG00000168779	SHOX2	short stature homeobox 2 [Source:HGNC Symbol;Acc:HGNC:10854]	protein_coding	8353	131551	158095954	158106503	-1	10219444	ensembl_havana	1	956445	19	1209467861	1433185025
ENSG00000175727	5280.82	0.246406	0.100844	2.44345	0.0145476	0.262817	314564	ENSG00000175727	MLXIP	MLX interacting protein [Source:HGNC Symbol;Acc:HGNC:17055]	protein_coding	8353	131546	122078722	122147347	1	10191217	ensembl_havana	1	1118096	13	1209467861	1433185025
ENSG00000188343	728.012	-0.21889	0.0895681	-2.44384	0.014532	0.262817	259739	ENSG00000188343	FAM92A1	family with sequence similarity 92 member A [Source:HGNC Symbol;Acc:HGNC:30452]	protein_coding	8353	131560	93698561	93731527	1	10165614	ensembl_havana	1	899970	12	1209467861	1433185025
ENSG00000111670	768.108	0.189468	0.0776044	2.44146	0.014628	0.263288	300212	ENSG00000111670	GNPTAB	N-acetylglucosamine-1-phosphate transferase subunits alpha and beta [Source:HGNC Symbol;Acc:HGNC:29670]	protein_coding	8353	131546	101745497	101830938	-1	10170473	ensembl_havana	1	1059635	15	1209467861	1516209124
ENSG00000129351	3019.84	0.161547	0.0661484	2.44219	0.0145985	0.263288	313381	ENSG00000129351	ILF3	interleukin enhancer binding factor 3 [Source:HGNC Symbol;Acc:HGNC:6038]	protein_coding	8353	131537	10654261	10692417	1	10176561	ensembl_havana	1	1113295	17	1209467861	1433185025
ENSG00000159461	2363.27	0.168928	0.0691885	2.44156	0.014624	0.263288	294875	ENSG00000159461	AMFR	autocrine motility factor receptor [Source:HGNC Symbol;Acc:HGNC:463]	protein_coding	8353	131549	56361452	56425538	-1	10141780	ensembl_havana	1	1038699	14	1209467861	1433185025
ENSG00000256269	765.645	-0.220998	0.0905239	-2.44132	0.0146338	0.263288	281994	ENSG00000256269	HMBS	hydroxymethylbilane synthase [Source:HGNC Symbol;Acc:HGNC:4982]	protein_coding	8353	131556	119084866	119093549	1	10173594	ensembl_havana	1	989737	8	1297690717	1530117052
ENSG00000105607	304.851	-0.239133	0.0979691	-2.4409	0.0146507	0.263322	310530	ENSG00000105607	GCDH	glutaryl-CoA dehydrogenase [Source:HGNC Symbol;Acc:HGNC:4189]	protein_coding	8353	131537	12891026	12914207	1	10169314	ensembl_havana	1	1101459	12	1209467861	1433185025
ENSG00000205649	28.7482	0.515581	0.211326	2.43975	0.0146975	0.263893	266440	ENSG00000205649	HTN3	histatin 3 [Source:HGNC Symbol;Acc:HGNC:5284]	protein_coding	8353	131552	70028413	70036538	1	10174902	ensembl_havana	1	925117	7	1141948800	1433185025
ENSG00000169330	132.593	-0.377129	0.154636	-2.43881	0.0147356	0.264307	310980	ENSG00000169330	KIAA1024	membrane integral NOTCH2 associated receptor 1 [Source:HGNC Symbol;Acc:HGNC:29172]	protein_coding	8353	131558	79432516	79472290	1	10188106	ensembl_havana	1	1103374	8	1209467861	1433185025
ENSG00000182636	357.485	-0.30369	0.124674	-2.43587	0.0148561	0.266133	266368	ENSG00000182636	NDN	necdin, MAGE family member [Source:HGNC Symbol;Acc:HGNC:7675]	protein_coding	8353	131558	23685400	23687330	-1	10194805	ensembl_havana	1	924738	6	1209467861	1530117052
ENSG00000185760	21.662	1.25044	0.513406	2.43558	0.0148679	0.266133	309914	ENSG00000185760	KCNQ5	potassium voltage-gated channel subfamily Q member 5 [Source:HGNC Symbol;Acc:HGNC:6299]	protein_coding	8353	131555	72621792	73198851	1	10178274	ensembl_havana	1	1099352	15	1209467861	1433185025
ENSG00000169410	694.572	0.244811	0.100584	2.4339	0.0149373	0.267103	259776	ENSG00000169410	PTPN9	protein tyrosine phosphatase, non-receptor type 9 [Source:HGNC Symbol;Acc:HGNC:9661]	protein_coding	8353	131558	75463251	75579289	-1	10207087	ensembl_havana	1	899711	9	1209467861	1433185025
ENSG00000009780	1782.88	-0.151907	0.0625123	-2.43004	0.0150973	0.267254	275726	ENSG00000009780	FAM76A	family with sequence similarity 76 member A [Source:HGNC Symbol;Acc:HGNC:28530]	protein_coding	8353	131550	27725979	27763122	1	10165471	ensembl_havana	1	962917	15	1209467861	1433185025
ENSG00000083168	1603.62	0.198084	0.0816057	2.42733	0.0152102	0.267254	307400	ENSG00000083168	KAT6A	lysine acetyltransferase 6A [Source:HGNC Symbol;Acc:HGNC:13013]	protein_coding	8353	131560	41929479	42052026	-1	10177821	ensembl_havana	1	1089857	10	1209467861	1530117052
ENSG00000088986	8676.91	-0.239188	0.0985382	-2.42737	0.0152089	0.267254	314067	ENSG00000088986	DYNLL1	dynein light chain LC8-type 1 [Source:HGNC Symbol;Acc:HGNC:15476]	protein_coding	8353	131546	120469850	120498493	1	10160814	ensembl_havana	1	1115516	10	1209467861	1433185025
ENSG00000099840	21.9603	-0.684922	0.281974	-2.42903	0.0151394	0.267254	281431	ENSG00000099840	IZUMO4	IZUMO family member 4 [Source:HGNC Symbol;Acc:HGNC:26950]	protein_coding	8353	131537	2096429	2099593	1	10177577	ensembl_havana	1	984216	13	1209467861	1433185025
ENSG00000110031	334.823	0.229794	0.0945183	2.43122	0.0150482	0.267254	271806	ENSG00000110031	LPXN	leupaxin [Source:HGNC Symbol;Acc:HGNC:14061]	protein_coding	8353	131556	58526871	58578220	-1	10184331	ensembl_havana	1	945848	12	1209467861	1433185025
ENSG00000132640	1722.95	-0.315542	0.129972	-2.42778	0.0151917	0.267254	284055	ENSG00000132640	BTBD3	BTB domain containing 3 [Source:HGNC Symbol;Acc:HGNC:15854]	protein_coding	8353	131538	11890723	11926609	1	10146679	ensembl_havana	1	994689	14	1209467861	1433185025
ENSG00000133135	1124.15	-0.27197	0.11201	-2.42808	0.0151788	0.267254	295721	ENSG00000133135	RNF128	ring finger protein 128, E3 ubiquitin protein ligase [Source:HGNC Symbol;Acc:HGNC:21153]	protein_coding	8353	131539	106693794	106796993	1	10211756	ensembl_havana	1	1042258	13	1209467861	1433185025
ENSG00000134186	1780.3	0.158156	0.0650003	2.43316	0.0149678	0.267254	303786	ENSG00000134186	PRPF38B	pre-mRNA processing factor 38B [Source:HGNC Symbol;Acc:HGNC:25512]	protein_coding	8353	131550	108692323	108701803	1	10205988	ensembl_havana	1	1074479	11	1209467861	1433185025
ENSG00000147642	483.76	-0.284897	0.117205	-2.43076	0.0150671	0.267254	269598	ENSG00000147642	SYBU	syntabulin [Source:HGNC Symbol;Acc:HGNC:26011]	protein_coding	8353	131560	109573978	109691791	-1	10225870	ensembl_havana	1	938747	16	1209467861	1433185025
ENSG00000151388	390.727	0.590369	0.242694	2.43256	0.0149924	0.267254	265018	ENSG00000151388	ADAMTS12	ADAM metallopeptidase with thrombospondin type 1 motif 12 [Source:HGNC Symbol;Acc:HGNC:14605]	protein_coding	8353	131542	33523535	33892192	-1	10119158	ensembl_havana	1	920169	10	1209467861	1433185025
ENSG00000152049	529.094	0.299465	0.123254	2.42965	0.0151135	0.267254	300568	ENSG00000152049	KCNE4	potassium voltage-gated channel subfamily E regulatory subunit 4 [Source:HGNC Symbol;Acc:HGNC:6244]	protein_coding	8353	131545	223051814	223198399	1	10178010	ensembl_havana	1	1060907	6	1209467861	1402310947
ENSG00000162227	111.845	-0.568517	0.233999	-2.42957	0.0151169	0.267254	299222	ENSG00000162227	TAF6L	TATA-box binding protein associated factor 6 like [Source:HGNC Symbol;Acc:HGNC:17305]	protein_coding	8353	131556	62771303	62787342	1	10226291	ensembl_havana	1	1055692	7	1209467861	1433185025
ENSG00000175854	691.468	-0.169976	0.0700327	-2.4271	0.0152202	0.267254	304533	ENSG00000175854	SWI5	SWI5 homologous recombination repair protein [Source:HGNC Symbol;Acc:HGNC:31412]	protein_coding	8353	131540	128275379	128288990	1	10225854	ensembl_havana	1	1077699	11	1209467861	1433185025
ENSG00000180644	12.3711	0.958279	0.393985	2.43227	0.0150044	0.267254	300753	ENSG00000180644	PRF1	perforin 1 [Source:HGNC Symbol;Acc:HGNC:9360]	protein_coding	8353	131544	70597348	70602775	-1	10205598	ensembl_havana	1	1061691	7	1209467861	1485345725
ENSG00000182993	143.622	-0.293168	0.120553	-2.43186	0.0150215	0.267254	284584	ENSG00000182993	C12orf60	chromosome 12 open reading frame 60 [Source:HGNC Symbol;Acc:HGNC:28726]	protein_coding	8353	131546	14803572	14906586	1	10148106	ensembl_havana	1	996539	4	1209467861	1530117052
ENSG00000184113	23.3256	0.908322	0.374076	2.42817	0.0151751	0.267254	285995	ENSG00000184113	CLDN5	claudin 5 [Source:HGNC Symbol;Acc:HGNC:2047]	protein_coding	8353	131557	19523024	19527545	-1	10153371	ensembl_havana	1	1002350	9	1209467861	1402310947
ENSG00000258405	36.6342	-0.77501	0.318803	-2.431	0.0150572	0.267254	302550	ENSG00000258405	ZNF578	zinc finger protein 578 [Source:HGNC Symbol;Acc:HGNC:26449]	protein_coding	8353	131537	52453576	52512154	1	10240100	ensembl_havana	1	1069294	9	1311006956	1433185025
ENSG00000270757	414.301	-0.226146	0.0931709	-2.42721	0.0152152	0.267254	276704	ENSG00000270757	HSPE1-MOB4	HSPE1-MOB4 readthrough [Source:HGNC Symbol;Acc:HGNC:49184]	protein_coding	8353	131545	197500413	197550726	1	10174845	ensembl_havana	1	965584	1	1366033297	1366033297
ENSG00000126550	68.9295	0.371499	0.153087	2.42671	0.0152364	0.267269	266628	ENSG00000126550	HTN1	histatin 1 [Source:HGNC Symbol;Acc:HGNC:5283]	protein_coding	8353	131552	70050402	70058845	1	10174899	ensembl_havana	1	925884	8	1209467861	1433185025
ENSG00000120820	490.618	-0.658291	0.271404	-2.42551	0.0152871	0.26789	302635	ENSG00000120820	GLT8D2	glycosyltransferase 8 domain containing 2 [Source:HGNC Symbol;Acc:HGNC:24890]	protein_coding	8353	131546	103988984	104064183	-1	10170146	ensembl_havana	1	1069679	12	1209467861	1433185025
ENSG00000164068	323.689	-0.368235	0.151981	-2.4229	0.0153974	0.26852	302149	ENSG00000164068	RNF123	ring finger protein 123 [Source:HGNC Symbol;Acc:HGNC:21148]	protein_coding	8353	131551	49689499	49721529	1	10211745	ensembl_havana	1	1068374	15	1209467861	1433185025
ENSG00000167397	2161.88	-0.220853	0.0911282	-2.42354	0.0153699	0.26852	297384	ENSG00000167397	VKORC1	vitamin K epoxide reductase complex subunit 1 [Source:HGNC Symbol;Acc:HGNC:23663]	protein_coding	8353	131549	31090842	31095980	-1	10235112	ensembl_havana	1	1048761	14	1209467861	1433185025
ENSG00000175315	15.8303	-0.658437	0.271728	-2.42315	0.0153868	0.26852	262722	ENSG00000175315	CST6	cystatin E/M [Source:HGNC Symbol;Acc:HGNC:2478]	protein_coding	8353	131556	66011841	66013505	1	10155735	ensembl_havana	1	910720	2	1209467861	1288625515
ENSG00000241839	140.759	0.356259	0.147042	2.42284	0.0153996	0.26852	264303	ENSG00000241839	PLEKHO2	pleckstrin homology domain containing O2 [Source:HGNC Symbol;Acc:HGNC:30026]	protein_coding	8353	131558	64841883	64868007	1	10203602	ensembl_havana	1	916933	9	1249482436	1433185025
ENSG00000243449	147.305	-0.378727	0.15627	-2.42354	0.0153701	0.26852	275233	ENSG00000243449	C4orf48	chromosome 4 open reading frame 48 [Source:HGNC Symbol;Acc:HGNC:34437]	protein_coding	8353	131552	2041993	2043970	1	10147462	ensembl_havana	1	960071	6	1249482436	1433185025
ENSG00000125124	981.041	-0.25291	0.104457	-2.42118	0.0154704	0.269119	295474	ENSG00000125124	BBS2	Bardet-Biedl syndrome 2 [Source:HGNC Symbol;Acc:HGNC:967]	protein_coding	8353	131549	56466836	56520283	-1	10145543	ensembl_havana	1	1041524	11	1209467861	1433185025
ENSG00000151692	498.232	0.257229	0.106224	2.42157	0.0154536	0.269119	262134	ENSG00000151692	RNF144A	ring finger protein 144A [Source:HGNC Symbol;Acc:HGNC:20457]	protein_coding	8353	131545	6917392	7068286	1	10211789	ensembl_havana	1	908405	14	1209467861	1433185025
ENSG00000164967	385.216	-0.165147	0.0682157	-2.42095	0.01548	0.269119	276360	ENSG00000164967	RPP25L	ribonuclease P/MRP subunit p25 like [Source:HGNC Symbol;Acc:HGNC:19909]	protein_coding	8353	131540	34610486	34612104	-1	10215649	ensembl_havana	1	964279	9	1209467861	1433185025
ENSG00000106541	745.822	-0.680665	0.281317	-2.41957	0.0155389	0.269395	280314	ENSG00000106541	AGR2	anterior gradient 2, protein disulphide isomerase family member [Source:HGNC Symbol;Acc:HGNC:328]	protein_coding	8353	131559	16791811	16833433	-1	10136735	ensembl_havana	1	979415	11	1209467861	1433185025
ENSG00000166819	20.9161	0.751416	0.310651	2.41884	0.0155701	0.269395	295166	ENSG00000166819	PLIN1	perilipin 1 [Source:HGNC Symbol;Acc:HGNC:9076]	protein_coding	8353	131558	89664365	89679427	-1	10203630	ensembl_havana	1	1039896	11	1209467861	1433185025
ENSG00000169375	1350.38	0.180537	0.0746317	2.41903	0.0155618	0.269395	286649	ENSG00000169375	SIN3A	SIN3 transcription regulator family member A [Source:HGNC Symbol;Acc:HGNC:19353]	protein_coding	8353	131558	75369379	75455842	-1	10219614	ensembl_havana	1	1005299	15	1209467861	1433185025
ENSG00000171314	4773.17	-0.206852	0.0855006	-2.4193	0.0155504	0.269395	276477	ENSG00000171314	PGAM1	phosphoglycerate mutase 1 [Source:HGNC Symbol;Acc:HGNC:8888]	protein_coding	8353	131544	97426160	97433441	1	10202100	ensembl_havana	1	964699	8	1209467861	1360689698
ENSG00000254838	10.9675	0.631062	0.260901	2.41878	0.0155728	0.269395	280524	ENSG00000254838	GVINP1	GTPase, very large interferon inducible pseudogene 1 [Source:HGNC Symbol;Acc:HGNC:25813]	transcribed_unprocessed_pseudogene	8354	131556	6713536	6746439	-1	10172033	havana	1	980112	5	1288625515	1402310947
ENSG00000184831	1320.1	-0.185159	0.0765868	-2.41763	0.0156219	0.269978	287172	ENSG00000184831	APOO	apolipoprotein O [Source:HGNC Symbol;Acc:HGNC:28727]	protein_coding	8353	131539	23833353	23907934	-1	10142924	ensembl_havana	1	1007453	13	1209467861	1433185025
ENSG00000022355	29.091	-0.845084	0.349762	-2.41617	0.0156847	0.27053	296046	ENSG00000022355	GABRA1	gamma-aminobutyric acid type A receptor alpha1 subunit [Source:HGNC Symbol;Acc:HGNC:4075]	protein_coding	8353	131542	161847063	161899981	1	10168699	ensembl_havana	1	1046310	16	1209467861	1464969949
ENSG00000176340	4907.08	-0.162712	0.067337	-2.41638	0.0156756	0.27053	271811	ENSG00000176340	COX8A	cytochrome c oxidase subunit 8A [Source:HGNC Symbol;Acc:HGNC:2294]	protein_coding	8353	131556	63974607	63976543	1	10154846	ensembl_havana	1	945793	3	1209467861	1297690717
ENSG00000117481	932.582	-0.174531	0.0723088	-2.41369	0.0157918	0.27211	285403	ENSG00000117481	NSUN4	NOP2/Sun RNA methyltransferase family member 4 [Source:HGNC Symbol;Acc:HGNC:31802]	protein_coding	8353	131550	46340177	46365152	1	10196975	ensembl_havana	1	999969	10	1209467861	1433185025
ENSG00000204472	113.086	0.544503	0.225742	2.41206	0.0158628	0.273065	311292	ENSG00000204472	AIF1	allograft inflammatory factor 1 [Source:HGNC Symbol;Acc:HGNC:352]	protein_coding	8353	131555	31615184	31617021	1	10138520	ensembl_havana	1	1104565	12	1141948800	1433185025
ENSG00000008283	1457.46	-0.155389	0.0644794	-2.4099	0.015957	0.274417	282236	ENSG00000008283	CYB561	cytochrome b561 [Source:HGNC Symbol;Acc:HGNC:2571]	protein_coding	8353	131554	63432304	63446378	-1	10156490	ensembl_havana	1	987767	15	1209467861	1433185025
ENSG00000105982	94.3161	-0.322401	0.133832	-2.409	0.0159963	0.274553	282537	ENSG00000105982	RNF32	ring finger protein 32 [Source:HGNC Symbol;Acc:HGNC:17118]	protein_coding	8353	131559	156640281	156677130	1	10211676	ensembl_havana	1	988594	16	1209467861	1433185025
ENSG00000166260	2143.32	-0.147056	0.0610425	-2.40908	0.0159927	0.274553	278490	ENSG00000166260	COX11	cytochrome c oxidase copper chaperone COX11 [Source:HGNC Symbol;Acc:HGNC:2261]	protein_coding	8353	131554	54951902	54968785	-1	10154860	ensembl_havana	1	972560	11	1209467861	1497350695
ENSG00000102678	81.6799	-0.600462	0.249327	-2.40833	0.0160257	0.274581	272519	ENSG00000102678	FGF9	fibroblast growth factor 9 [Source:HGNC Symbol;Acc:HGNC:3687]	protein_coding	8353	131541	21671383	21704498	1	10167151	ensembl_havana	1	948895	6	1209467861	1249482436
ENSG00000156469	284.785	-0.2273	0.094384	-2.40825	0.0160292	0.274581	271844	ENSG00000156469	MTERF3	mitochondrial transcription termination factor 3 [Source:HGNC Symbol;Acc:HGNC:24258]	protein_coding	8353	131560	96239398	96261610	-1	10192935	ensembl_havana	1	946231	8	1209467861	1433185025
ENSG00000123095	703.75	-0.368303	0.152983	-2.40747	0.0160633	0.274648	298184	ENSG00000123095	BHLHE41	basic helix-loop-helix family member e41 [Source:HGNC Symbol;Acc:HGNC:16617]	protein_coding	8353	131546	26120026	26125127	-1	10145954	ensembl_havana	1	1052233	5	1209467861	1339110421
ENSG00000159208	380.344	-0.388876	0.161531	-2.40745	0.0160645	0.274648	307852	ENSG00000159208	CIART	circadian associated repressor of transcription [Source:HGNC Symbol;Acc:HGNC:25200]	protein_coding	8353	131550	150282543	150287093	1	10153082	ensembl_havana	1	1091053	15	1209467861	1433185025
ENSG00000266992	11.0435	-1.35992	0.565022	-2.40685	0.0160907	0.274828	297769	ENSG00000266992	RP11-178C3.3	DEAH-box helicase 40 pseudogene 1 [Source:HGNC Symbol;Acc:HGNC:20687]	transcribed_unprocessed_pseudogene	8354	131554	59976009	60002384	-1	10158395	havana	1	1050409	1	1345485522	1345485522
ENSG00000123338	53.2393	0.555122	0.230791	2.4053	0.0161591	0.274924	296518	ENSG00000123338	NCKAP1L	NCK associated protein 1 like [Source:HGNC Symbol;Acc:HGNC:4862]	protein_coding	8353	131546	54497711	54548238	1	10194680	ensembl_havana	1	1045517	12	1209467861	1433185025
ENSG00000140937	571.918	0.599452	0.249156	2.40593	0.0161313	0.274924	268202	ENSG00000140937	CDH11	cadherin 11 [Source:HGNC Symbol;Acc:HGNC:1750]	protein_coding	8353	131549	64943753	65126112	-1	10151371	ensembl_havana	1	932093	13	1209467861	1433185025
ENSG00000269964	107.073	-0.407118	0.169198	-2.40616	0.0161211	0.274924	300451	ENSG00000269964	MEI4	meiotic double-stranded break formation protein 4 [Source:HGNC Symbol;Acc:HGNC:43638]	protein_coding	8353	131555	77650274	77927028	1	10186902	ensembl_havana	1	1060447	3	1360689698	1530117052
ENSG00000276600	95.5302	-0.533961	0.221965	-2.40561	0.0161455	0.274924	295674	ENSG00000276600	RAB7B	RAB7B, member RAS oncogene family [Source:HGNC Symbol;Acc:HGNC:30513]	protein_coding	8353	131550	205976740	206003461	-1	10207632	ensembl_havana	1	1042060	4	1402310947	1433185025
ENSG00000125144	5331	0.648728	0.270073	2.40205	0.0163037	0.275367	264122	ENSG00000125144	MT1G	metallothionein 1G [Source:HGNC Symbol;Acc:HGNC:7399]	protein_coding	8353	131549	56666731	56668065	-1	10192621	ensembl_havana	1	916280	13	1209467861	1433185025
ENSG00000132432	6305.52	-0.244595	0.101835	-2.40189	0.0163108	0.275367	296662	ENSG00000132432	SEC61G	Sec61 translocon gamma subunit [Source:HGNC Symbol;Acc:HGNC:18277]	protein_coding	8353	131559	54752250	54759974	-1	10218229	ensembl_havana	1	1045809	13	1209467861	1433185025
ENSG00000134242	38.059	0.528379	0.219931	2.40248	0.0162842	0.275367	290610	ENSG00000134242	PTPN22	protein tyrosine phosphatase, non-receptor type 22 [Source:HGNC Symbol;Acc:HGNC:9652]	protein_coding	8353	131550	113813811	113871759	-1	10207111	ensembl_havana	1	1022250	15	1209467861	1433185025
ENSG00000146476	1412.55	-0.199983	0.083259	-2.40194	0.0163085	0.275367	286477	ENSG00000146476	ARMT1	acidic residue methyltransferase 1 [Source:HGNC Symbol;Acc:HGNC:17872]	protein_coding	8353	131555	151452258	151470101	1	10143745	ensembl_havana	1	1004303	10	1209467861	1433185025
ENSG00000167476	31.289	-0.630818	0.262563	-2.40254	0.0162816	0.275367	290361	ENSG00000167476	JSRP1	junctional sarcoplasmic reticulum protein 1 [Source:HGNC Symbol;Acc:HGNC:24963]	protein_coding	8353	131537	2252252	2269759	-1	10177738	ensembl_havana	1	1020603	10	1209467861	1433185025
ENSG00000171759	226.259	-0.714744	0.297474	-2.40272	0.0162739	0.275367	301119	ENSG00000171759	PAH	phenylalanine hydroxylase [Source:HGNC Symbol;Acc:HGNC:8582]	protein_coding	8353	131546	102836885	102958410	-1	10200449	ensembl_havana	1	1063623	9	1209467861	1445347797
ENSG00000173757	1323.6	0.160943	0.066991	2.40245	0.0162858	0.275367	270176	ENSG00000173757	STAT5B	signal transducer and activator of transcription 5B [Source:HGNC Symbol;Acc:HGNC:11367]	protein_coding	8353	131554	42199168	42276707	-1	10225094	ensembl_havana	1	939739	9	1209467861	1433185025
ENSG00000196933	8.0126	0.695583	0.289337	2.40406	0.0162142	0.275367	293165	ENSG00000196933	RPS26P11	ribosomal protein S26 pseudogene 11 [Source:HGNC Symbol;Acc:HGNC:31817]	processed_pseudogene	8354	131539	72044545	72044892	1	10216318	havana	1	1031547	5	1209467861	1297690717
ENSG00000114480	1326.21	-0.233362	0.0971949	-2.40096	0.016352	0.27553	275611	ENSG00000114480	GBE1	1,4-alpha-glucan branching enzyme 1 [Source:HGNC Symbol;Acc:HGNC:4180]	protein_coding	8353	131551	81489699	81762161	-1	10169245	ensembl_havana	1	961838	12	1209467861	1433185025
ENSG00000143110	44.788	0.499269	0.207943	2.40099	0.016351	0.27553	286895	ENSG00000143110	C1orf162	chromosome 1 open reading frame 162 [Source:HGNC Symbol;Acc:HGNC:28344]	protein_coding	8353	131550	111473792	111478512	1	10147036	ensembl_havana	1	1005954	11	1209467861	1433185025
ENSG00000078070	1473.48	-0.311455	0.129817	-2.39919	0.0164315	0.27634	295560	ENSG00000078070	MCCC1	methylcrotonoyl-CoA carboxylase 1 [Source:HGNC Symbol;Acc:HGNC:6936]	protein_coding	8353	131551	183015218	183116075	-1	10186395	ensembl_havana	1	1042380	12	1209467861	1464969949
ENSG00000134352	6972.44	0.226875	0.0945516	2.39948	0.0164182	0.27634	306540	ENSG00000134352	IL6ST	interleukin 6 signal transducer [Source:HGNC Symbol;Acc:HGNC:6021]	protein_coding	8353	131542	55935095	55994993	-1	10176302	ensembl_havana	1	1085952	19	1209467861	1433185025
ENSG00000130427	41.66	-1.17204	0.488592	-2.3988	0.0164488	0.276365	270375	ENSG00000130427	EPO	erythropoietin [Source:HGNC Symbol;Acc:HGNC:3415]	protein_coding	8353	131559	100720800	100723700	1	10164124	ensembl_havana	1	940243	2	1209467861	1249482436
ENSG00000135956	2171.32	0.136144	0.0568384	2.39528	0.0166077	0.278234	279378	ENSG00000135956	TMEM127	transmembrane protein 127 [Source:HGNC Symbol;Acc:HGNC:26038]	protein_coding	8353	131545	96248516	96265994	-1	10229043	ensembl_havana	1	975708	8	1209467861	1433185025
ENSG00000147059	15.75	-0.7351	0.306836	-2.39574	0.0165867	0.278234	290790	ENSG00000147059	SPIN2A	spindlin family member 2A [Source:HGNC Symbol;Acc:HGNC:20694]	protein_coding	8353	131539	57134530	57137625	-1	10224056	ensembl_havana	1	1022175	8	1209467861	1402310947
ENSG00000184672	178.855	-0.604111	0.252175	-2.3956	0.0165932	0.278234	305820	ENSG00000184672	RALYL	RALY RNA binding protein like [Source:HGNC Symbol;Acc:HGNC:27036]	protein_coding	8353	131560	84182787	84921844	1	10208096	ensembl_havana	1	1082928	11	1209467861	1433185025
ENSG00000180228	972.263	-0.243995	0.101884	-2.39483	0.0166281	0.278311	283938	ENSG00000180228	PRKRA	protein activator of interferon induced protein kinase EIF2AK2 [Source:HGNC Symbol;Acc:HGNC:9438]	protein_coding	8353	131545	178431414	178451512	-1	10205778	ensembl_havana	1	994356	12	1209467861	1433185025
ENSG00000185008	947.143	-0.730769	0.305239	-2.39409	0.0166617	0.278607	271604	ENSG00000185008	ROBO2	roundabout guidance receptor 2 [Source:HGNC Symbol;Acc:HGNC:10250]	protein_coding	8353	131551	75906695	77649964	1	10213979	ensembl_havana	1	945608	17	1209467861	1433185025
ENSG00000118007	1314.72	0.185615	0.0775669	2.39296	0.0167129	0.279197	269567	ENSG00000118007	STAG1	stromal antigen 1 [Source:HGNC Symbol;Acc:HGNC:11354]	protein_coding	8353	131551	136336233	136752403	-1	10224991	ensembl_havana	1	937483	12	1209467861	1433185025
ENSG00000119699	856.5	0.49055	0.205146	2.39122	0.0167924	0.279218	301001	ENSG00000119699	TGFB3	transforming growth factor beta 3 [Source:HGNC Symbol;Acc:HGNC:11769]	protein_coding	8353	131547	75958099	75982991	-1	10227777	ensembl_havana	1	1062892	7	1209467861	1433185025
ENSG00000157557	2247.76	0.325767	0.136225	2.39138	0.016785	0.279218	306392	ENSG00000157557	ETS2	ETS proto-oncogene 2, transcription factor [Source:HGNC Symbol;Acc:HGNC:3489]	protein_coding	8353	131543	38805307	38824955	1	10164708	ensembl_havana	1	1085098	11	1209467861	1433185025
ENSG00000165259	339.235	-0.24812	0.10374	-2.39173	0.016769	0.279218	313848	ENSG00000165259	HDX	highly divergent homeobox [Source:HGNC Symbol;Acc:HGNC:26411]	protein_coding	8353	131539	84317874	84502479	-1	10172675	ensembl_havana	1	1114603	13	1209467861	1433185025
ENSG00000175449	123.602	-0.244637	0.102298	-2.3914	0.0167841	0.279218	287120	ENSG00000175449	RFESD	Rieske Fe-S domain containing [Source:HGNC Symbol;Acc:HGNC:29587]	protein_coding	8353	131542	95646754	95684773	1	10209253	ensembl_havana	1	1007156	13	1209467861	1433185025
ENSG00000251596	19.7778	-0.744762	0.311461	-2.39119	0.0167939	0.279218	262231	ENSG00000251596	RP11-469O11.2	hydroxyacyl-CoA dehydrogenase/3-ketoacyl-CoA thiolase/enoyl-CoA hydratase (trifunctional protein), alpha subunit pseudogene 1 [Source:HGNC Symbol;Acc:HGNC:4802]	processed_pseudogene	8354	131552	165404067	165406350	-1	10172257	havana	1	908686	1	1268928441	1268928441
ENSG00000096006	321.741	-1.3151	0.550142	-2.39047	0.0168267	0.279499	300940	ENSG00000096006	CRISP3	cysteine rich secretory protein 3 [Source:HGNC Symbol;Acc:HGNC:16904]	protein_coding	8353	131555	49727384	49744437	-1	10155311	ensembl_havana	1	1062512	11	1209467861	1433185025
ENSG00000167699	3194.77	-0.181231	0.0758761	-2.3885	0.0169171	0.280734	299212	ENSG00000167699	GLOD4	glyoxalase domain containing 4 [Source:HGNC Symbol;Acc:HGNC:14111]	protein_coding	8353	131554	757097	783390	-1	10170076	ensembl_havana	1	1055729	13	1209467861	1433185025
ENSG00000124205	774.953	-0.724779	0.303603	-2.38726	0.0169745	0.28142	312074	ENSG00000124205	EDN3	endothelin 3 [Source:HGNC Symbol;Acc:HGNC:3178]	protein_coding	8353	131538	59300427	59325992	1	10161421	ensembl_havana	1	1107626	16	1209467861	1516209124
ENSG00000147145	21.1899	-0.784396	0.328733	-2.38612	0.0170272	0.282027	311016	ENSG00000147145	LPAR4	lysophosphatidic acid receptor 4 [Source:HGNC Symbol;Acc:HGNC:4478]	protein_coding	8353	131539	78747709	78757094	1	10184272	ensembl_havana	1	1103499	12	1209467861	1433185025
ENSG00000166923	839.287	0.484495	0.203152	2.38489	0.0170843	0.282706	296449	ENSG00000166923	GREM1	gremlin 1, DAN family BMP antagonist [Source:HGNC Symbol;Acc:HGNC:2001]	protein_coding	8353	131558	32717974	32745107	1	10171379	ensembl_havana	1	1044961	10	1209467861	1433185025
ENSG00000067182	1420.9	0.180282	0.0756162	2.38417	0.0171178	0.282737	307585	ENSG00000067182	TNFRSF1A	TNF receptor superfamily member 1A [Source:HGNC Symbol;Acc:HGNC:11916]	protein_coding	8353	131546	6328757	6342114	-1	10229831	ensembl_havana	1	1090153	7	1209467861	1433185025
ENSG00000122778	304.126	0.194345	0.0815509	2.38311	0.0171669	0.282737	307658	ENSG00000122778	KIAA1549	KIAA1549 [Source:HGNC Symbol;Acc:HGNC:22219]	protein_coding	8353	131559	138831381	138981318	-1	10178679	ensembl_havana	1	1090107	9	1209467861	1433185025
ENSG00000162825	1279.07	0.295423	0.123941	2.38358	0.0171454	0.282737	287321	ENSG00000162825	NBPF20	NBPF member 20 [Source:HGNC Symbol;Acc:HGNC:32000]	protein_coding	8353	131550	145289900	145405778	-1	10194562	ensembl_havana	1	1008378	16	1402310947	1433185025
ENSG00000175879	9.34782	0.878538	0.368496	2.38412	0.0171201	0.282737	270058	ENSG00000175879	HOXD8	homeobox D8 [Source:HGNC Symbol;Acc:HGNC:5139]	protein_coding	8353	131545	176129694	176132695	1	10174307	ensembl_havana	1	939062	8	1209467861	1402310947
ENSG00000188641	327.244	0.27127	0.113816	2.3834	0.0171535	0.282737	303066	ENSG00000188641	DPYD	dihydropyrimidine dehydrogenase [Source:HGNC Symbol;Acc:HGNC:3012]	protein_coding	8353	131550	97077743	97995000	-1	10159764	ensembl_havana	1	1071493	13	1209467861	1516209124
ENSG00000121858	6711.87	0.402383	0.168924	2.38204	0.0172172	0.282796	281143	ENSG00000121858	TNFSF10	TNF superfamily member 10 [Source:HGNC Symbol;Acc:HGNC:11925]	protein_coding	8353	131551	172505508	172523507	-1	10229913	ensembl_havana	1	982726	10	1209467861	1433185025
ENSG00000152495	57.6656	0.733795	0.30819	2.38098	0.0172665	0.282796	261250	ENSG00000152495	CAMK4	calcium/calmodulin dependent protein kinase IV [Source:HGNC Symbol;Acc:HGNC:1464]	protein_coding	8353	131542	111223653	111494886	1	10149033	ensembl_havana	1	905272	10	1209467861	1433185025
ENSG00000155368	11510.6	-0.216239	0.0907615	-2.3825	0.0171957	0.282796	289054	ENSG00000155368	DBI	diazepam binding inhibitor, acyl-CoA binding protein [Source:HGNC Symbol;Acc:HGNC:2690]	protein_coding	8353	131545	119366921	119372560	1	10157114	ensembl_havana	1	1015819	16	1209467861	1433185025
ENSG00000213872	5.57508	-0.645751	0.271157	-2.38147	0.0172438	0.282796	260763	ENSG00000213872	AC092798.2	ribosomal protein L32 (RPL32) pseudogene	processed_pseudogene	8354	131551	25749488	25749896	1	10586531	havana	1	903389	3	1189123292	1297690717
ENSG00000237276	12.2411	-0.595049	0.249919	-2.38097	0.0172673	0.282796	268544	ENSG00000237276	ANO7P1	anoctamin 7 like 1 [Source:HGNC Symbol;Acc:HGNC:32248]	transcribed_unprocessed_pseudogene	8354	131550	16215909	16228027	-1	10142409	havana	1	933044	8	1242726437	1433185025
ENSG00000240429	60.8852	0.371189	0.15585	2.3817	0.0172327	0.282796	295581	ENSG00000240429	RP11-255C15.1	LRR binding FLII interacting protein 1 pseudogene 1 [Source:HGNC Symbol;Acc:HGNC:32937]	processed_pseudogene	8354	131551	179259028	179261273	-1	10184788	havana	1	1041604	1	1249482436	1249482436
ENSG00000149948	76.0091	0.341988	0.143667	2.38042	0.0172929	0.282952	290709	ENSG00000149948	HMGA2	high mobility group AT-hook 2 [Source:HGNC Symbol;Acc:HGNC:5009]	protein_coding	8353	131546	65824131	65966295	1	10173628	ensembl_havana	1	1022246	13	1209467861	1433185025
ENSG00000006071	7500.06	-0.679772	0.285686	-2.37944	0.017339	0.283389	280688	ENSG00000006071	ABCC8	ATP binding cassette subfamily C member 8 [Source:HGNC Symbol;Acc:HGNC:59]	protein_coding	8353	131556	17392498	17476879	-1	10083519	ensembl_havana	1	986116	13	1209467861	1516209124
ENSG00000136143	2408.93	-0.181275	0.0761928	-2.37916	0.017352	0.283389	270588	ENSG00000136143	SUCLA2	succinate-CoA ligase ADP-forming beta subunit [Source:HGNC Symbol;Acc:HGNC:11448]	protein_coding	8353	131541	47745736	48037968	-1	10225533	ensembl_havana	1	941616	15	1209467861	1516209124
ENSG00000027869	24.191	0.520147	0.219217	2.37275	0.0176562	0.283852	309150	ENSG00000027869	SH2D2A	SH2 domain containing 2A [Source:HGNC Symbol;Acc:HGNC:10821]	protein_coding	8353	131550	156806243	156816862	-1	10219171	ensembl_havana	1	1096178	11	1209467861	1433185025
ENSG00000102802	108.539	0.525248	0.221422	2.37216	0.0176843	0.283852	307180	ENSG00000102802	MEDAG	mesenteric estrogen dependent adipogenesis [Source:HGNC Symbol;Acc:HGNC:25926]	protein_coding	8353	131541	30906191	30925572	1	10186791	ensembl_havana	1	1088093	9	1209467861	1433185025
ENSG00000125746	408.205	-0.387033	0.163031	-2.37399	0.0175972	0.283852	299964	ENSG00000125746	EML2	echinoderm microtubule associated protein like 2 [Source:HGNC Symbol;Acc:HGNC:18035]	protein_coding	8353	131537	45606994	45645629	-1	10163330	ensembl_havana	1	1060494	16	1209467861	1485345725
ENSG00000130309	1174.09	0.234467	0.0986772	2.3761	0.0174968	0.283852	304841	ENSG00000130309	GLT25D1	collagen beta(1-O)galactosyltransferase 1 [Source:HGNC Symbol;Acc:HGNC:26182]	protein_coding	8353	131537	17555594	17583162	1	10154498	ensembl_havana	1	1079022	10	1209467861	1433185025
ENSG00000130312	481.158	-0.362548	0.152492	-2.37749	0.0174308	0.283852	277728	ENSG00000130312	MRPL34	mitochondrial ribosomal protein L34 [Source:HGNC Symbol;Acc:HGNC:14488]	protein_coding	8353	131537	17292609	17306843	1	10191965	ensembl_havana	1	969619	6	1209467861	1433185025
ENSG00000130349	564.05	-0.151626	0.0638144	-2.37605	0.017499	0.283852	303593	ENSG00000130349	C6orf203	chromosome 6 open reading frame 203 [Source:HGNC Symbol;Acc:HGNC:17971]	protein_coding	8353	131555	107028213	107051342	1	10147626	ensembl_havana	1	1073597	9	1209467861	1433185025
ENSG00000137218	61.4529	0.332417	0.140075	2.37314	0.0176378	0.283852	294016	ENSG00000137218	FRS3	fibroblast growth factor receptor substrate 3 [Source:HGNC Symbol;Acc:HGNC:16970]	protein_coding	8353	131555	41770176	41786542	-1	10168235	ensembl_havana	1	1035276	10	1209467861	1433185025
ENSG00000139344	51.2678	0.508895	0.214535	2.37208	0.0176881	0.283852	295379	ENSG00000139344	AMDHD1	amidohydrolase domain containing 1 [Source:HGNC Symbol;Acc:HGNC:28577]	protein_coding	8353	131546	95943293	95968716	1	10141752	ensembl_havana	1	1040836	7	1209467861	1433185025
ENSG00000142677	321.015	0.666634	0.280743	2.37454	0.0175709	0.283852	286095	ENSG00000142677	IL22RA1	interleukin 22 receptor subunit alpha 1 [Source:HGNC Symbol;Acc:HGNC:13700]	protein_coding	8353	131550	24119771	24143121	-1	10176475	ensembl_havana	1	1002789	3	1209467861	1151884800
ENSG00000143147	319.385	0.327387	0.137845	2.37504	0.0175471	0.283852	308847	ENSG00000143147	GPR161	G protein-coupled receptor 161 [Source:HGNC Symbol;Acc:HGNC:23694]	protein_coding	8353	131550	168079543	168137667	-1	10171177	ensembl_havana	1	1095008	14	1209467861	1433185025
ENSG00000155906	625.753	-0.15212	0.0641014	-2.37312	0.0176387	0.283852	285314	ENSG00000155906	RMND1	required for meiotic nuclear division 1 homolog [Source:HGNC Symbol;Acc:HGNC:21176]	protein_coding	8353	131555	151404762	151452181	-1	10209911	ensembl_havana	1	999798	17	1209467861	1516209124
ENSG00000170915	157.833	-0.315736	0.132821	-2.37715	0.017447	0.283852	280831	ENSG00000170915	PAQR8	progestin and adipoQ receptor family member 8 [Source:HGNC Symbol;Acc:HGNC:15708]	protein_coding	8353	131555	52361421	52407777	1	10200639	ensembl_havana	1	981384	8	1209467861	1297690717
ENSG00000171097	102.406	-0.514592	0.216688	-2.37481	0.017558	0.283852	281226	ENSG00000171097	CCBL1	kynurenine aminotransferase 1 [Source:HGNC Symbol;Acc:HGNC:1564]	protein_coding	8353	131540	128832942	128882494	-1	10180265	ensembl_havana	1	983428	13	1209467861	1433185025
ENSG00000171291	319.086	-0.208631	0.0879347	-2.37257	0.0176649	0.283852	280001	ENSG00000171291	ZNF439	zinc finger protein 439 [Source:HGNC Symbol;Acc:HGNC:20873]	protein_coding	8353	131537	11848726	11883750	1	10239653	ensembl_havana	1	978001	8	1209467861	1433185025
ENSG00000180304	2555.96	-0.171563	0.0721959	-2.37635	0.0174849	0.283852	259653	ENSG00000180304	OAZ2	ornithine decarboxylase antizyme 2 [Source:HGNC Symbol;Acc:HGNC:8096]	protein_coding	8353	131558	64687573	64703281	-1	10197589	ensembl_havana	1	899426	14	1209467861	1433185025
ENSG00000185379	410.363	-0.48092	0.202411	-2.37595	0.0175036	0.283852	301683	ENSG00000185379	RAD51D	RAD51 paralog D [Source:HGNC Symbol;Acc:HGNC:9823]	protein_coding	8353	131554	35092208	35121522	-1	10207985	ensembl_havana	1	1066784	20	1209467861	1433185025
ENSG00000198959	5339.01	0.343487	0.144499	2.37709	0.01745	0.283852	287601	ENSG00000198959	TGM2	transglutaminase 2 [Source:HGNC Symbol;Acc:HGNC:11778]	protein_coding	8353	131538	38127387	38166578	-1	10227826	ensembl_havana	1	1009240	11	1101254400	1433185025
ENSG00000216490	6734.76	0.36885	0.155274	2.37547	0.0175264	0.283852	266202	ENSG00000216490	IFI30	IFI30, lysosomal thiol reductase [Source:HGNC Symbol;Acc:HGNC:5398]	protein_coding	8353	131537	18173162	18178117	1	10175305	ensembl_havana	1	924274	3	1209467861	1380288536
ENSG00000232653	192.132	-0.71293	0.300452	-2.37286	0.0176511	0.283852	293708	ENSG00000232653	GOLGA8N	golgin A8 family member N [Source:HGNC Symbol;Acc:HGNC:44405]	protein_coding	8353	131558	32593456	32607310	1	10170627	ensembl_havana	1	1033936	8	1242726437	1433185025
ENSG00000139178	1092.67	0.275347	0.116146	2.37069	0.0177547	0.283881	306216	ENSG00000139178	C1RL	complement C1r subcomponent like [Source:HGNC Symbol;Acc:HGNC:21265]	protein_coding	8353	131546	7089587	7109273	-1	10147176	ensembl_havana	1	1084306	10	1209467861	1433185025
ENSG00000140009	52.3882	0.490549	0.206915	2.37077	0.017751	0.283881	301742	ENSG00000140009	ESR2	estrogen receptor 2 [Source:HGNC Symbol;Acc:HGNC:3468]	protein_coding	8353	131547	64084232	64338112	-1	10164599	ensembl_havana	1	1066424	18	1209467861	1433185025
ENSG00000175820	25.7994	0.50756	0.214041	2.37132	0.0177248	0.283881	292002	ENSG00000175820	CCDC168	coiled-coil domain containing 168 [Source:HGNC Symbol;Acc:HGNC:26851]	protein_coding	8354	131541	102729369	102759070	-1	10150201	havana	1	1027019	3	1209467861	1402310947
ENSG00000178821	50.8498	-0.590275	0.249003	-2.37055	0.0177615	0.283881	294408	ENSG00000178821	TMEM52	transmembrane protein 52 [Source:HGNC Symbol;Acc:HGNC:27916]	protein_coding	8353	131550	1917590	1919273	-1	10228788	ensembl_havana	1	1036707	12	1209467861	1433185025
ENSG00000273045	253.905	-0.211844	0.0893722	-2.37036	0.0177709	0.283881	311722	ENSG00000273045	C2orf15	chromosome 2 open reading frame 15 [Source:HGNC Symbol;Acc:HGNC:28436]	protein_coding	8353	131545	99141485	99151487	1	10147225	ensembl_havana	1	1106020	6	1380288536	1530117052
ENSG00000215712	1271.05	-0.137927	0.0582032	-2.36976	0.0177998	0.284083	306987	ENSG00000215712	TMEM242	transmembrane protein 242 [Source:HGNC Symbol;Acc:HGNC:17206]	protein_coding	8353	131555	157289386	157323601	-1	10229500	ensembl_havana	1	1087256	10	1189123292	1433185025
ENSG00000017427	77.3742	0.699045	0.295055	2.3692	0.0178264	0.28425	300919	ENSG00000017427	IGF1	insulin like growth factor 1 [Source:HGNC Symbol;Acc:HGNC:5464]	protein_coding	8353	131546	102395874	102481744	-1	10175573	ensembl_havana	1	1062434	16	1209467861	1516209124
ENSG00000164414	859.72	-0.176174	0.0744409	-2.36663	0.017951	0.285715	304737	ENSG00000164414	SLC35A1	solute carrier family 35 member A1 [Source:HGNC Symbol;Acc:HGNC:11021]	protein_coding	8353	131555	87470623	87512336	1	10220964	ensembl_havana	1	1078508	17	1209467861	1485345725
ENSG00000242338	79.3709	0.284812	0.120337	2.36679	0.0179433	0.285715	267564	ENSG00000242338	BMS1P4	BMS1, ribosome biogenesis factor pseudogene 4 [Source:HGNC Symbol;Acc:HGNC:23652]	transcribed_unprocessed_pseudogene	8354	131544	73715843	73730469	-1	10146203	havana	1	929551	6	1249482436	1433185025
ENSG00000103260	486.027	-0.455486	0.192508	-2.36607	0.0179783	0.28589	277443	ENSG00000103260	METRN	meteorin, glial cell differentiation regulator [Source:HGNC Symbol;Acc:HGNC:14151]	protein_coding	8353	131549	715115	719655	1	10187125	ensembl_havana	1	968421	8	1209467861	1433185025
ENSG00000152969	100.918	-0.629684	0.266171	-2.36571	0.0179956	0.285907	279265	ENSG00000152969	JAKMIP1	janus kinase and microtubule interacting protein 1 [Source:HGNC Symbol;Acc:HGNC:26460]	protein_coding	8353	131552	6026203	6200591	-1	10177615	ensembl_havana	1	976016	19	1209467861	1530117052
ENSG00000101843	2025.77	-0.145476	0.0615158	-2.36486	0.018037	0.286304	304425	ENSG00000101843	PSMD10	proteasome 26S subunit, non-ATPase 10 [Source:HGNC Symbol;Acc:HGNC:9555]	protein_coding	8353	131539	108084207	108091618	-1	10206684	ensembl_havana	1	1077176	18	1209467861	1433185025
ENSG00000036828	2969.08	-0.530517	0.224415	-2.364	0.0180787	0.286448	290467	ENSG00000036828	CASR	calcium sensing receptor [Source:HGNC Symbol;Acc:HGNC:1514]	protein_coding	8353	131551	122183683	122291629	1	10149430	ensembl_havana	1	1021301	16	1209467861	1516209124
ENSG00000077327	124.171	-0.633591	0.268064	-2.36358	0.0180993	0.286448	294438	ENSG00000077327	SPAG6	sperm associated antigen 6 [Source:HGNC Symbol;Acc:HGNC:11215]	protein_coding	8353	131544	22345445	22454224	1	10223596	ensembl_havana	1	1037287	15	1209467861	1433185025
ENSG00000170906	2834.57	-0.226708	0.0959257	-2.36337	0.0181098	0.286448	291863	ENSG00000170906	NDUFA3	NADH:ubiquinone oxidoreductase subunit A3 [Source:HGNC Symbol;Acc:HGNC:7686]	protein_coding	8353	131537	54102728	54109257	1	10194860	ensembl_havana	1	1026535	15	1209467861	1433185025
ENSG00000175352	105.237	0.348084	0.147306	2.363	0.0181277	0.286448	276905	ENSG00000175352	NRIP3	nuclear receptor interacting protein 3 [Source:HGNC Symbol;Acc:HGNC:1167]	protein_coding	8353	131556	8980576	9004049	-1	10196836	ensembl_havana	1	966462	10	1209467861	1433185025
ENSG00000196712	1833.34	0.208255	0.0881218	2.36326	0.018115	0.286448	272503	ENSG00000196712	NF1	neurofibromin 1 [Source:HGNC Symbol;Acc:HGNC:7765]	protein_coding	8353	131554	31094927	31382116	1	10195399	ensembl_havana	1	951044	17	1209467861	1485345725
ENSG00000198771	34.4275	0.400098	0.169353	2.36251	0.0181516	0.286459	308562	ENSG00000198771	RCSD1	RCSD domain containing 1 [Source:HGNC Symbol;Acc:HGNC:28310]	protein_coding	8353	131550	167630093	167706249	1	10208948	ensembl_havana	1	1093583	10	1101254400	1433185025
ENSG00000215158	279.038	-0.440787	0.186617	-2.36198	0.0181775	0.286459	267002	ENSG00000215158	RP11-1023L17.1	Putative beta-glucuronidase-like protein FLJ75287 pseudogene	transcribed_unprocessed_pseudogene	8354	131542	34164698	34244796	-1	10586796	havana	1	927334	9	1189123292	1433185025
ENSG00000267697	49.0533	-0.683157	0.289213	-2.36212	0.0181707	0.286459	292457	ENSG00000267697	LUZP6	leucine zipper protein 6 [Source:HGNC Symbol;Acc:HGNC:33955]	protein_coding	8354	131559	135927274	135927450	-1	10185063	havana	1	1028576	1	1345485522	1345485522
ENSG00000259316	25.759	-1.08003	0.457515	-2.36064	0.0182433	0.287238	299783	ENSG00000259316	CTD-2116N17.1	novel transcript	protein_coding	8354	131558	64181180	64381440	-1	10610830	havana	1	1058094	11	1317833338	1516209124
ENSG00000111231	1030.82	-0.14548	0.0616634	-2.35926	0.0183114	0.287278	304046	ENSG00000111231	GPN3	GPN-loop GTPase 3 [Source:HGNC Symbol;Acc:HGNC:30186]	protein_coding	8353	131546	110452484	110469268	-1	10170913	ensembl_havana	1	1075722	8	1209467861	1433185025
ENSG00000121068	64.2251	0.87262	0.369805	2.35968	0.0182908	0.287278	309594	ENSG00000121068	TBX2	T-box 2 [Source:HGNC Symbol;Acc:HGNC:11597]	protein_coding	8353	131554	61399896	61409466	1	10226886	ensembl_havana	1	1097935	13	1209467861	1433185025
ENSG00000145354	2398	-0.158104	0.0670067	-2.35953	0.0182981	0.287278	259980	ENSG00000145354	CISD2	CDGSH iron sulfur domain 2 [Source:HGNC Symbol;Acc:HGNC:24212]	protein_coding	8353	131552	102868974	102892807	1	10153183	ensembl_havana	1	900305	11	1209467861	1530117052
ENSG00000148229	1248.52	0.241993	0.102557	2.3596	0.0182949	0.287278	266836	ENSG00000148229	POLE3	DNA polymerase epsilon 3, accessory subunit [Source:HGNC Symbol;Acc:HGNC:13546]	protein_coding	8353	131540	113407235	113410672	-1	10204170	ensembl_havana	1	926634	12	1209467861	1433185025
ENSG00000125356	5712.47	-0.171746	0.0728087	-2.35887	0.0183306	0.287322	311448	ENSG00000125356	NDUFA1	NADH:ubiquinone oxidoreductase subunit A1 [Source:HGNC Symbol;Acc:HGNC:7683]	protein_coding	8353	131539	119871487	119876662	1	10194852	ensembl_havana	1	1105161	6	1209467861	1249482436
ENSG00000176896	157.972	-0.233507	0.0990069	-2.3585	0.0183492	0.287356	291207	ENSG00000176896	TCEANC	transcription elongation factor A N-terminal and central domain containing [Source:HGNC Symbol;Acc:HGNC:28277]	protein_coding	8353	131539	13653189	13681964	1	10227026	ensembl_havana	1	1023782	8	1209467861	1402310947
ENSG00000205795	176.096	-0.449948	0.190826	-2.35789	0.0183792	0.287568	291127	ENSG00000205795	CYS1	cystin 1 [Source:HGNC Symbol;Acc:HGNC:18525]	protein_coding	8353	131545	10056780	10080944	-1	10156887	ensembl_havana	1	1023501	4	1141948800	1249482436
ENSG00000005243	34.876	-0.661327	0.280669	-2.35625	0.0184603	0.288322	284847	ENSG00000005243	COPZ2	coatomer protein complex subunit zeta 2 [Source:HGNC Symbol;Acc:HGNC:19356]	protein_coding	8353	131554	48026167	48038030	-1	10154639	ensembl_havana	1	997866	9	1402310947	1433185025
ENSG00000164347	1012	-0.169833	0.0720745	-2.35635	0.0184556	0.288322	297372	ENSG00000164347	GFM2	G elongation factor mitochondrial 2 [Source:HGNC Symbol;Acc:HGNC:29682]	protein_coding	8353	131542	74721204	74767371	-1	10169574	ensembl_havana	1	1049112	17	1209467861	1433185025
ENSG00000270986	21.0852	0.566083	0.24033	2.35544	0.0185006	0.288695	308233	ENSG00000270986	RP11-123C21.2	high mobility group box 1 pseudogene 51 [Source:HGNC Symbol;Acc:HGNC:52369]	processed_pseudogene	8354	131558	58672296	58672933	1	10173685	havana	1	1092381	1	1366033297	1366033297
ENSG00000111799	244.595	0.474428	0.201503	2.35445	0.0185501	0.289037	290424	ENSG00000111799	COL12A1	collagen type XII alpha 1 chain [Source:HGNC Symbol;Acc:HGNC:2188]	protein_coding	8353	131555	75084326	75206051	-1	10154415	ensembl_havana	1	1022762	20	1209467861	1433185025
ENSG00000235711	102.574	-0.68223	0.289775	-2.35434	0.0185555	0.289037	310785	ENSG00000235711	ANKRD34C	ankyrin repeat domain 34C [Source:HGNC Symbol;Acc:HGNC:33888]	protein_coding	8353	131558	79293285	79298235	1	10142243	ensembl_havana	1	1102541	4	1242726437	1402310947
ENSG00000065057	91.6214	-0.335869	0.142715	-2.35342	0.0186018	0.289112	259906	ENSG00000065057	NTHL1	nth like DNA glycosylase 1 [Source:HGNC Symbol;Acc:HGNC:8028]	protein_coding	8353	131549	2039815	2047866	-1	10197060	ensembl_havana	1	900069	7	1209467861	1433185025
ENSG00000131771	256.671	-0.742597	0.315561	-2.35326	0.0186098	0.289112	311098	ENSG00000131771	PPP1R1B	protein phosphatase 1 regulatory inhibitor subunit 1B [Source:HGNC Symbol;Acc:HGNC:9287]	protein_coding	8353	131554	39626740	39636626	1	10204930	ensembl_havana	1	1103926	13	1209467861	1433185025
ENSG00000151353	1204.03	-0.157868	0.06708	-2.35343	0.0186013	0.289112	295694	ENSG00000151353	TMEM18	transmembrane protein 18 [Source:HGNC Symbol;Acc:HGNC:25257]	protein_coding	8353	131545	667335	677439	-1	10228679	ensembl_havana	1	1042082	14	1209467861	1433185025
ENSG00000083807	460.197	-0.202572	0.086165	-2.35098	0.0187238	0.289255	281766	ENSG00000083807	SLC27A5	solute carrier family 27 member 5 [Source:HGNC Symbol;Acc:HGNC:10999]	protein_coding	8353	131537	58479512	58512413	-1	10220865	ensembl_havana	1	985154	9	1209467861	1433185025
ENSG00000084734	344.704	0.418583	0.178015	2.3514	0.0187031	0.289255	306515	ENSG00000084734	GCKR	glucokinase regulator [Source:HGNC Symbol;Acc:HGNC:4196]	protein_coding	8353	131545	27496842	27523684	1	10169340	ensembl_havana	1	1085580	8	1209467861	1433185025
ENSG00000114251	975.334	0.540569	0.229892	2.35141	0.0187025	0.289255	263842	ENSG00000114251	WNT5A	Wnt family member 5A [Source:HGNC Symbol;Acc:HGNC:12784]	protein_coding	8353	131551	55465715	55490539	-1	10236188	ensembl_havana	1	914907	14	1209467861	1485345725
ENSG00000123500	83.3744	-1.12502	0.478625	-2.35053	0.0187469	0.289255	301155	ENSG00000123500	COL10A1	collagen type X alpha 1 chain [Source:HGNC Symbol;Acc:HGNC:2185]	protein_coding	8353	131555	116118923	116158747	-1	10154403	ensembl_havana	1	1063432	9	1209467861	1433185025
ENSG00000131015	154.486	0.531864	0.226234	2.35094	0.0187258	0.289255	283102	ENSG00000131015	ULBP2	UL16 binding protein 2 [Source:HGNC Symbol;Acc:HGNC:14894]	protein_coding	8353	131555	149942000	149949235	1	10234070	ensembl_havana	1	990533	4	1209467861	1249482436
ENSG00000144619	587.719	-0.570033	0.242521	-2.35044	0.0187511	0.289255	267073	ENSG00000144619	CNTN4	contactin 4 [Source:HGNC Symbol;Acc:HGNC:2174]	protein_coding	8353	131551	2098813	3057956	1	10154169	ensembl_havana	1	928302	14	1209467861	1433185025
ENSG00000157445	45.7251	0.501026	0.213155	2.35053	0.0187467	0.289255	311457	ENSG00000157445	CACNA2D3	calcium voltage-gated channel auxiliary subunit alpha2delta 3 [Source:HGNC Symbol;Acc:HGNC:15460]	protein_coding	8353	131551	54122547	55074557	1	10148773	ensembl_havana	1	1105416	14	1209467861	1433185025
ENSG00000163344	1083.79	-0.225187	0.0957643	-2.35147	0.0186992	0.289255	313255	ENSG00000163344	PMVK	phosphomevalonate kinase [Source:HGNC Symbol;Acc:HGNC:9141]	protein_coding	8353	131550	154924734	154936991	-1	10203928	ensembl_havana	1	1112259	5	1209467861	1249482436
ENSG00000185818	207.941	-0.402479	0.171268	-2.35	0.0187736	0.289349	275683	ENSG00000185818	NAT8L	N-acetyltransferase 8 like [Source:HGNC Symbol;Acc:HGNC:26742]	protein_coding	8353	131552	2059512	2069089	1	10194430	ensembl_havana	1	961987	7	1209467861	1297690717
ENSG00000106992	1291.72	-0.252745	0.107677	-2.34724	0.0189129	0.289712	282286	ENSG00000106992	AK1	adenylate kinase 1 [Source:HGNC Symbol;Acc:HGNC:361]	protein_coding	8353	131540	127866480	127877743	-1	10139523	ensembl_havana	1	987833	18	1209467861	1516209124
ENSG00000107014	71.0954	-0.317024	0.135083	-2.34689	0.018931	0.289712	262772	ENSG00000107014	RLN2	relaxin 2 [Source:HGNC Symbol;Acc:HGNC:10027]	protein_coding	8353	131540	5299868	5304969	-1	10209879	ensembl_havana	1	910836	8	1209467861	1402310947
ENSG00000119714	98.2287	0.560151	0.238705	2.34662	0.0189443	0.289712	298179	ENSG00000119714	GPR68	G protein-coupled receptor 68 [Source:HGNC Symbol;Acc:HGNC:4519]	protein_coding	8353	131547	91232532	91253925	-1	10171041	ensembl_havana	1	1052197	10	1209467861	1433185025
ENSG00000146411	140.406	-0.489286	0.208538	-2.34627	0.0189625	0.289712	313507	ENSG00000146411	SLC2A12	solute carrier family 2 member 12 [Source:HGNC Symbol;Acc:HGNC:18067]	protein_coding	8353	131555	133988697	134052636	-1	10219892	ensembl_havana	1	1113313	5	1209467861	1249482436
ENSG00000166529	414.029	-0.197828	0.0842751	-2.34741	0.0189046	0.289712	268117	ENSG00000166529	ZSCAN21	zinc finger and SCAN domain containing 21 [Source:HGNC Symbol;Acc:HGNC:13104]	protein_coding	8353	131559	100049774	100065038	1	10241026	ensembl_havana	1	931449	14	1209467861	1433185025
ENSG00000177692	124.426	-0.236365	0.10063	-2.34885	0.0188314	0.289712	282288	ENSG00000177692	DNAJC28	DnaJ heat shock protein family (Hsp40) member C28 [Source:HGNC Symbol;Acc:HGNC:1297]	protein_coding	8353	131543	33485530	33491720	-1	10159068	ensembl_havana	1	987228	11	1209467861	1433185025
ENSG00000204228	159.012	-0.260007	0.110742	-2.34786	0.0188815	0.289712	313085	ENSG00000204228	HSD17B8	hydroxysteroid 17-beta dehydrogenase 8 [Source:HGNC Symbol;Acc:HGNC:3554]	protein_coding	8353	131555	33204642	33206831	1	10174595	ensembl_havana	1	1111395	3	1141948800	1249482436
ENSG00000214309	19.5096	-0.420645	0.179176	-2.34767	0.0188912	0.289712	277444	ENSG00000214309	MBLAC1	metallo-beta-lactamase domain containing 1 [Source:HGNC Symbol;Acc:HGNC:22180]	protein_coding	8353	131559	100126694	100128498	1	10186316	ensembl_havana	1	968383	4	1189123292	1402310947
ENSG00000218226	60.7025	0.414792	0.17677	2.3465	0.0189505	0.289712	309835	ENSG00000218226	RP11-114M11.2	TatD DNase domain containing 2 pseudogene 2 [Source:HGNC Symbol;Acc:HGNC:39255]	processed_pseudogene	8354	131555	158609706	158621636	-1	10226592	havana	1	1098831	1	1209467861	1209467861
ENSG00000277586	13.7711	1.0371	0.441505	2.349	0.0188238	0.289712	265828	ENSG00000277586	NEFL	neurofilament light [Source:HGNC Symbol;Acc:HGNC:7739]	protein_coding	8353	131560	24950955	24957110	-1	10195191	ensembl_havana	1	923024	2	1402310947	1485345725
ENSG00000020633	84.6674	0.567789	0.242368	2.34267	0.0191463	0.291476	289819	ENSG00000020633	RUNX3	runt related transcription factor 3 [Source:HGNC Symbol;Acc:HGNC:10473]	protein_coding	8353	131550	24899511	24965121	-1	10216976	ensembl_havana	1	1018409	18	1209467861	1433185025
ENSG00000044574	27743	-0.257064	0.109695	-2.34345	0.0191062	0.291476	307567	ENSG00000044574	HSPA5	heat shock protein family A (Hsp70) member 5 [Source:HGNC Symbol;Acc:HGNC:5238]	protein_coding	8353	131540	125234853	125241330	-1	10174723	ensembl_havana	1	1089622	7	1209467861	1339110421
ENSG00000110422	3188.61	0.159458	0.0680555	2.34306	0.0191263	0.291476	280294	ENSG00000110422	HIPK3	homeodomain interacting protein kinase 3 [Source:HGNC Symbol;Acc:HGNC:4915]	protein_coding	8353	131556	33256672	33357023	1	10173085	ensembl_havana	1	980005	11	1209467861	1433185025
ENSG00000122085	1145.04	-0.162357	0.0693032	-2.34271	0.0191442	0.291476	302830	ENSG00000122085	MTERF4	mitochondrial transcription termination factor 4 [Source:HGNC Symbol;Acc:HGNC:28785]	protein_coding	8353	131545	241072169	241102332	-1	10192939	ensembl_havana	1	1070742	16	1209467861	1433185025
ENSG00000184515	971.357	-0.312109	0.133244	-2.34238	0.0191612	0.291476	303934	ENSG00000184515	BEX5	brain expressed X-linked 5 [Source:HGNC Symbol;Acc:HGNC:27990]	protein_coding	8353	131539	102153708	102156057	-1	10145899	ensembl_havana	1	1074981	10	1209467861	1433185025
ENSG00000150510	68.4932	0.324655	0.138645	2.34163	0.0191996	0.291807	300582	ENSG00000150510	FAM124A	family with sequence similarity 124 member A [Source:HGNC Symbol;Acc:HGNC:26413]	protein_coding	8353	131541	51222334	51284241	1	10165747	ensembl_havana	1	1061021	16	1209467861	1464969949
ENSG00000100209	466.765	-0.146042	0.06248	-2.33742	0.0194172	0.292218	264546	ENSG00000100209	HSCB	HscB mitochondrial iron-sulfur cluster cochaperone [Source:HGNC Symbol;Acc:HGNC:28913]	protein_coding	8353	131557	28742031	28757515	1	10174534	ensembl_havana	1	917960	9	1209467861	1433185025
ENSG00000103202	507.117	-0.222322	0.0950433	-2.33916	0.019327	0.292218	298393	ENSG00000103202	NME4	NME/NM23 nucleoside diphosphate kinase 4 [Source:HGNC Symbol;Acc:HGNC:7852]	protein_coding	8353	131549	396725	410367	1	10195986	ensembl_havana	1	1053617	12	1209467861	1433185025
ENSG00000109929	2708.01	-0.219086	0.0937407	-2.33715	0.0194316	0.292218	292089	ENSG00000109929	SC5D	sterol-C5-desaturase [Source:HGNC Symbol;Acc:HGNC:10547]	protein_coding	8353	131556	121292453	121308694	1	10217506	ensembl_havana	1	1027495	9	1209467861	1433185025
ENSG00000135940	3342.84	-0.34579	0.147802	-2.33954	0.0193074	0.292218	299419	ENSG00000135940	COX5B	cytochrome c oxidase subunit 5B [Source:HGNC Symbol;Acc:HGNC:2269]	protein_coding	8353	131545	97646040	97648383	1	10154755	ensembl_havana	1	1056583	6	1209467861	1433185025
ENSG00000146410	46.2087	0.417759	0.178765	2.33692	0.0194434	0.292218	312477	ENSG00000146410	MTFR2	mitochondrial fission regulator 2 [Source:HGNC Symbol;Acc:HGNC:21115]	protein_coding	8353	131555	136231024	136250335	-1	10192966	ensembl_havana	1	1109063	11	1209467861	1433185025
ENSG00000148290	540.192	-0.222425	0.0950266	-2.34067	0.0192494	0.292218	281410	ENSG00000148290	SURF1	SURF1, cytochrome c oxidase assembly factor [Source:HGNC Symbol;Acc:HGNC:11474]	protein_coding	8353	131540	133351755	133356676	-1	10225759	ensembl_havana	1	983815	9	1209467861	1433185025
ENSG00000167083	11.3898	0.81795	0.349664	2.33925	0.0193226	0.292218	261933	ENSG00000167083	GNGT2	G protein subunit gamma transducin 2 [Source:HGNC Symbol;Acc:HGNC:4412]	protein_coding	8353	131554	49202791	49210574	-1	10170431	ensembl_havana	1	907831	6	1209467861	1433185025
ENSG00000167508	237.77	-0.29407	0.1257	-2.33946	0.0193116	0.292218	293082	ENSG00000167508	MVD	mevalonate diphosphate decarboxylase [Source:HGNC Symbol;Acc:HGNC:7529]	protein_coding	8353	131549	88651935	88663161	-1	10193571	ensembl_havana	1	1031265	11	1209467861	1464969949
ENSG00000168350	54.9937	-0.76558	0.327472	-2.33785	0.019395	0.292218	313671	ENSG00000168350	DEGS2	delta 4-desaturase, sphingolipid 2 [Source:HGNC Symbol;Acc:HGNC:20113]	protein_coding	8353	131547	100143957	100160163	-1	10157933	ensembl_havana	1	1113813	7	1209467861	1402310947
ENSG00000170558	621.098	-0.376448	0.161042	-2.33758	0.0194092	0.292218	295258	ENSG00000170558	CDH2	cadherin 2 [Source:HGNC Symbol;Acc:HGNC:1759]	protein_coding	8353	131548	27950966	28177446	-1	10151335	ensembl_havana	1	1040572	8	1209467861	1433185025
ENSG00000175175	296.735	-0.602216	0.257425	-2.33939	0.0193153	0.292218	266856	ENSG00000175175	PPM1E	protein phosphatase, Mg2+/Mn2+ dependent 1E [Source:HGNC Symbol;Acc:HGNC:19322]	protein_coding	8353	131554	58755869	58985176	1	10204872	ensembl_havana	1	926685	5	1209467861	1402310947
ENSG00000184047	1906.75	-0.125144	0.0535264	-2.33799	0.019388	0.292218	304207	ENSG00000184047	DIABLO	diablo IAP-binding mitochondrial protein [Source:HGNC Symbol;Acc:HGNC:21528]	protein_coding	8353	131546	122207663	122226568	-1	10158404	ensembl_havana	1	1076094	17	1209467861	1516209124
ENSG00000198795	83.7987	0.659624	0.282238	2.33712	0.0194329	0.292218	286007	ENSG00000198795	ZNF521	zinc finger protein 521 [Source:HGNC Symbol;Acc:HGNC:24605]	protein_coding	8353	131548	25061926	25352190	-1	10239927	ensembl_havana	1	1002470	10	1101254400	1433185025
ENSG00000156689	28.0137	-1.12679	0.482265	-2.33645	0.0194677	0.292332	273521	ENSG00000156689	GLYATL2	glycine-N-acyltransferase like 2 [Source:HGNC Symbol;Acc:HGNC:24178]	protein_coding	8353	131556	58834065	58904215	-1	10170197	ensembl_havana	1	952693	6	1209467861	1433185025
ENSG00000043514	571.013	-0.216051	0.0925421	-2.33462	0.0195632	0.292513	295630	ENSG00000043514	TRIT1	tRNA isopentenyltransferase 1 [Source:HGNC Symbol;Acc:HGNC:20286]	protein_coding	8353	131550	39838110	39883511	-1	10231641	ensembl_havana	1	1043134	16	1209467861	1530117052
ENSG00000086619	11503.6	-0.502292	0.215123	-2.3349	0.0195486	0.292513	312053	ENSG00000086619	ERO1B	endoplasmic reticulum oxidoreductase 1 beta [Source:HGNC Symbol;Acc:HGNC:14355]	protein_coding	8353	131550	236215555	236281985	-1	10164403	ensembl_havana	1	1107490	13	1209467861	1433185025
ENSG00000143498	201.914	-0.217574	0.0931614	-2.33546	0.0195196	0.292513	304191	ENSG00000143498	TAF1A	TATA-box binding protein associated factor, RNA polymerase I subunit A [Source:HGNC Symbol;Acc:HGNC:11532]	protein_coding	8353	131550	222557902	222589933	-1	10226245	ensembl_havana	1	1076071	17	1209467861	1433185025
ENSG00000157869	731.513	-0.221406	0.094818	-2.33507	0.0195399	0.292513	293592	ENSG00000157869	RAB28	RAB28, member RAS oncogene family [Source:HGNC Symbol;Acc:HGNC:9768]	protein_coding	8353	131552	13361354	13484365	-1	10207747	ensembl_havana	1	1033724	14	1209467861	1433185025
ENSG00000160013	32.5181	0.51347	0.219859	2.33545	0.0195201	0.292513	286279	ENSG00000160013	PTGIR	prostaglandin I2 receptor [Source:HGNC Symbol;Acc:HGNC:9602]	protein_coding	8353	131537	46620468	46625118	-1	10206945	ensembl_havana	1	1003620	8	1209467861	1433185025
ENSG00000136371	945.836	-0.192289	0.0824481	-2.33224	0.0196882	0.293881	311032	ENSG00000136371	MTHFS	methenyltetrahydrofolate synthetase [Source:HGNC Symbol;Acc:HGNC:7437]	protein_coding	8353	131558	79833585	79897379	-1	10193004	ensembl_havana	1	1103636	10	1209467861	1445347797
ENSG00000184434	91.5502	-0.53844	0.230841	-2.33252	0.0196735	0.293881	291367	ENSG00000184434	LRRC19	leucine rich repeat containing 19 [Source:HGNC Symbol;Acc:HGNC:23379]	protein_coding	8353	131540	26993136	27005693	-1	10184578	ensembl_havana	1	1024335	7	1209467861	1280702823
ENSG00000136541	64.3843	-0.785212	0.336768	-2.33161	0.019721	0.294119	266522	ENSG00000136541	ERMN	ermin [Source:HGNC Symbol;Acc:HGNC:29208]	protein_coding	8353	131545	157318625	157327713	-1	10164385	ensembl_havana	1	925501	14	1209467861	1433185025
ENSG00000117713	2589.53	0.114335	0.0490609	2.33047	0.0197812	0.294192	308073	ENSG00000117713	ARID1A	AT-rich interaction domain 1A [Source:HGNC Symbol;Acc:HGNC:11110]	protein_coding	8353	131550	26693236	26782110	1	10143444	ensembl_havana	1	1092226	19	1209467861	1516209124
ENSG00000165376	5329.39	0.52409	0.224907	2.33025	0.019793	0.294192	296772	ENSG00000165376	CLDN2	claudin 2 [Source:HGNC Symbol;Acc:HGNC:2041]	protein_coding	8353	131539	106900164	106930861	1	10153360	ensembl_havana	1	1046202	10	1209467861	1433185025
ENSG00000174428	457.488	0.223059	0.0957086	2.33061	0.0197742	0.294192	308705	ENSG00000174428	GTF2IRD2B	GTF2I repeat domain containing 2B [Source:HGNC Symbol;Acc:HGNC:33125]	protein_coding	8353	131559	75092573	75149817	1	10171872	ensembl_havana	1	1094231	16	1402310947	1433185025
ENSG00000230578	27.9337	-0.348501	0.149533	-2.33059	0.0197749	0.294192	276077	ENSG00000230578	RP13-228J13.5	trimethyllysine hydroxylase, epsilon (TMLHE) pseudogene	transcribed_unprocessed_pseudogene	8354	131539	155348752	155349799	1	10593000	havana	1	963321	3	1242726437	1321005463
ENSG00000081059	236.22	0.336695	0.144568	2.32898	0.0198603	0.294943	263985	ENSG00000081059	TCF7	transcription factor 7 [Source:HGNC Symbol;Acc:HGNC:11639]	protein_coding	8353	131542	134114711	134151865	1	10227054	ensembl_havana	1	916410	19	1209467861	1433185025
ENSG00000133687	77.1698	0.322849	0.138654	2.32845	0.0198882	0.295107	310809	ENSG00000133687	TMTC1	transmembrane and tetratricopeptide repeat containing 1 [Source:HGNC Symbol;Acc:HGNC:24099]	protein_coding	8353	131546	29500840	29784759	-1	10229758	ensembl_havana	1	1102737	15	1209467861	1433185025
ENSG00000070785	1621.32	-0.177598	0.076295	-2.32778	0.0199237	0.295133	300481	ENSG00000070785	EIF2B3	eukaryotic translation initiation factor 2B subunit gamma [Source:HGNC Symbol;Acc:HGNC:3259]	protein_coding	8353	131550	44850522	44986722	-1	10162245	ensembl_havana	1	1060762	16	1209467861	1433185025
ENSG00000105641	72.0528	0.389802	0.167451	2.32786	0.0199194	0.295133	262396	ENSG00000105641	SLC5A5	solute carrier family 5 member 5 [Source:HGNC Symbol;Acc:HGNC:11040]	protein_coding	8353	131537	17871973	17895174	1	10219971	ensembl_havana	1	909373	3	1209467861	1352480788
ENSG00000076984	317.2	-0.551708	0.237274	-2.32519	0.0200617	0.295492	283488	ENSG00000076984	MAP2K7	mitogen-activated protein kinase kinase 7 [Source:HGNC Symbol;Acc:HGNC:6847]	protein_coding	8353	131537	7903843	7914478	1	10185796	ensembl_havana	1	992465	17	1209467861	1433185025
ENSG00000099331	341.637	0.403606	0.173582	2.32516	0.0200633	0.295492	271236	ENSG00000099331	MYO9B	myosin IXB [Source:HGNC Symbol;Acc:HGNC:7609]	protein_coding	8353	131537	17075781	17214537	1	10193939	ensembl_havana	1	944103	13	1209467861	1433185025
ENSG00000101745	7961.85	0.166837	0.0717324	2.32582	0.0200281	0.295492	288229	ENSG00000101745	ANKRD12	ankyrin repeat domain 12 [Source:HGNC Symbol;Acc:HGNC:29135]	protein_coding	8353	131548	9136228	9285985	1	10142098	ensembl_havana	1	1012230	16	1209467861	1464969949
ENSG00000114023	4291.21	-0.302248	0.129934	-2.32616	0.0200101	0.295492	292451	ENSG00000114023	FAM162A	family with sequence similarity 162 member A [Source:HGNC Symbol;Acc:HGNC:17865]	protein_coding	8353	131551	122384176	122412334	1	10165892	ensembl_havana	1	1028717	15	1209467861	1433185025
ENSG00000146755	48.2136	-0.969468	0.416955	-2.32511	0.0200659	0.295492	264246	ENSG00000146755	TRIM50	tripartite motif containing 50 [Source:HGNC Symbol;Acc:HGNC:19017]	protein_coding	8353	131559	73312539	73328082	-1	10231470	ensembl_havana	1	916749	10	1209467861	1433185025
ENSG00000149084	3640.87	-0.266416	0.114565	-2.32545	0.0200477	0.295492	291018	ENSG00000149084	HSD17B12	hydroxysteroid 17-beta dehydrogenase 12 [Source:HGNC Symbol;Acc:HGNC:18646]	protein_coding	8353	131556	43680558	43856617	1	10174610	ensembl_havana	1	1023224	12	1209467861	1464969949
ENSG00000175115	1130.93	0.270854	0.116431	2.3263	0.0200024	0.295492	265493	ENSG00000175115	PACS1	phosphofurin acidic cluster sorting protein 1 [Source:HGNC Symbol;Acc:HGNC:30032]	protein_coding	8353	131556	66070363	66244747	1	10200362	ensembl_havana	1	922173	11	1209467861	1433185025
ENSG00000004848	477.138	0.725513	0.312207	2.32382	0.0201352	0.295518	293867	ENSG00000004848	ARX	aristaless related homeobox [Source:HGNC Symbol;Acc:HGNC:18060]	protein_coding	8353	131539	25003694	25016420	-1	10143924	ensembl_havana	1	1034585	7	1209467861	1464969949
ENSG00000124102	249.452	0.65164	0.280413	2.32386	0.0201332	0.295518	288119	ENSG00000124102	PI3	peptidase inhibitor 3 [Source:HGNC Symbol;Acc:HGNC:8947]	protein_coding	8353	131538	45174876	45176544	1	10202553	ensembl_havana	1	1011526	4	1209467861	1249482436
ENSG00000138030	73.3465	-0.419595	0.180519	-2.32439	0.0201048	0.295518	286667	ENSG00000138030	KHK	ketohexokinase [Source:HGNC Symbol;Acc:HGNC:6315]	protein_coding	8353	131545	27086747	27100772	1	10178549	ensembl_havana	1	1005204	12	1209467861	1433185025
ENSG00000221947	183.455	-0.490077	0.210812	-2.32472	0.0200871	0.295518	282528	ENSG00000221947	XKR9	XK related 9 [Source:HGNC Symbol;Acc:HGNC:20937]	protein_coding	8353	131560	70669365	70790371	1	10236432	ensembl_havana	1	988310	7	1216733174	1433185025
ENSG00000183960	121.23	0.354413	0.152546	2.32332	0.0201619	0.295663	275803	ENSG00000183960	KCNH8	potassium voltage-gated channel subfamily H member 8 [Source:HGNC Symbol;Acc:HGNC:18864]	protein_coding	8353	131551	19148454	19535646	1	10178066	ensembl_havana	1	962450	8	1209467861	1433185025
ENSG00000163040	69.7771	-0.453064	0.195106	-2.32214	0.0202256	0.296348	299305	ENSG00000163040	CCDC74A	coiled-coil domain containing 74A [Source:HGNC Symbol;Acc:HGNC:25197]	protein_coding	8353	131545	131527675	131533666	1	10149915	ensembl_havana	1	1056171	14	1209467861	1433185025
ENSG00000099910	181.688	-0.367372	0.158277	-2.32108	0.0202827	0.296892	270215	ENSG00000099910	KLHL22	kelch like family member 22 [Source:HGNC Symbol;Acc:HGNC:25888]	protein_coding	8353	131557	20441519	20495883	-1	10179198	ensembl_havana	1	939721	16	1209467861	1433185025
ENSG00000253368	774.449	-0.282627	0.121779	-2.32082	0.0202965	0.296892	310446	ENSG00000253368	TRNP1	TMF1-regulated nuclear protein 1 [Source:HGNC Symbol;Acc:HGNC:34348]	protein_coding	8353	131550	26993707	27000898	1	10231859	ensembl_havana	1	1101039	3	1280702823	1339110421
ENSG00000095951	686.418	0.199703	0.0861253	2.31875	0.0204085	0.298032	262013	ENSG00000095951	HIVEP1	human immunodeficiency virus type I enhancer binding protein 1 [Source:HGNC Symbol;Acc:HGNC:4920]	protein_coding	8353	131555	12008762	12164999	1	10173405	ensembl_havana	1	908038	16	1209467861	1433185025
ENSG00000177688	16.092	0.474653	0.204684	2.31895	0.0203978	0.298032	301044	ENSG00000177688	SUMO4	small ubiquitin-like modifier 4 [Source:HGNC Symbol;Acc:HGNC:21181]	protein_coding	8354	131555	149400227	149401292	1	10225697	havana	1	1063029	6	1209467861	1402310947
ENSG00000005249	255.15	-0.357857	0.154554	-2.31541	0.0205903	0.300067	311804	ENSG00000005249	PRKAR2B	protein kinase cAMP-dependent type II regulatory subunit beta [Source:HGNC Symbol;Acc:HGNC:9392]	protein_coding	8353	131559	107044649	107161811	1	10205707	ensembl_havana	1	1106402	12	1209467861	1433185025
ENSG00000106404	71.1823	-0.34211	0.147728	-2.31581	0.0205687	0.300067	288937	ENSG00000106404	CLDN15	claudin 15 [Source:HGNC Symbol;Acc:HGNC:2036]	protein_coding	8353	131559	101232092	101238820	-1	10153408	ensembl_havana	1	1014900	13	1209467861	1433185025
ENSG00000108823	28.8816	0.635528	0.274496	2.31525	0.0205992	0.300067	270709	ENSG00000108823	SGCA	sarcoglycan alpha [Source:HGNC Symbol;Acc:HGNC:10805]	protein_coding	8353	131554	50164214	50175931	1	10219062	ensembl_havana	1	941732	15	1209467861	1433185025
ENSG00000054598	223.573	0.419162	0.181077	2.31483	0.0206224	0.30015	312619	ENSG00000054598	FOXC1	forkhead box C1 [Source:HGNC Symbol;Acc:HGNC:3800]	protein_coding	8354	131555	1609972	1613897	1	10167769	havana	1	1109513	7	1209467861	1516209124
ENSG00000097007	901.41	0.184481	0.0798027	2.31171	0.0207935	0.30015	297892	ENSG00000097007	ABL1	ABL proto-oncogene 1, non-receptor tyrosine kinase [Source:HGNC Symbol;Acc:HGNC:76]	protein_coding	8353	131540	130713946	130887675	1	10090892	ensembl_havana	1	1051200	17	1209467861	1433185025
ENSG00000110442	2933.81	-0.163949	0.070889	-2.31276	0.0207359	0.30015	269080	ENSG00000110442	COMMD9	COMM domain containing 9 [Source:HGNC Symbol;Acc:HGNC:25014]	protein_coding	8353	131556	36269284	36289449	-1	10154545	ensembl_havana	1	935332	11	1209467861	1433185025
ENSG00000144460	74.5975	0.393622	0.170094	2.31414	0.0206598	0.30015	304085	ENSG00000144460	NYAP2	neuronal tyrosine-phosphorylated phosphoinositide-3-kinase adaptor 2 [Source:HGNC Symbol;Acc:HGNC:29291]	protein_coding	8353	131545	225399710	225654018	1	10197540	ensembl_havana	1	1075527	12	1209467861	1464969949
ENSG00000151366	7792.61	-0.161763	0.0699841	-2.31142	0.0208097	0.30015	261829	ENSG00000151366	NDUFC2	NADH:ubiquinone oxidoreductase subunit C2 [Source:HGNC Symbol;Acc:HGNC:7706]	protein_coding	8353	131556	78068304	78080219	-1	10195056	ensembl_havana	1	907449	12	1209467861	1433185025
ENSG00000183668	140.105	-0.765629	0.3311	-2.31238	0.0207568	0.30015	304388	ENSG00000183668	PSG9	pregnancy specific beta-1-glycoprotein 9 [Source:HGNC Symbol;Acc:HGNC:9526]	protein_coding	8353	131537	43211791	43269530	-1	10206483	ensembl_havana	1	1077079	17	1209467861	1433185025
ENSG00000187630	283.021	-0.236232	0.102203	-2.31141	0.0208105	0.30015	289470	ENSG00000187630	DHRS4L2	dehydrogenase/reductase 4 like 2 [Source:HGNC Symbol;Acc:HGNC:19731]	protein_coding	8353	131547	23969874	24006408	1	10158304	ensembl_havana	1	1017565	16	1209467861	1516209124
ENSG00000188613	192.891	-0.542648	0.23472	-2.3119	0.0207834	0.30015	271999	ENSG00000188613	NANOS1	nanos C2HC-type zinc finger 1 [Source:HGNC Symbol;Acc:HGNC:23044]	protein_coding	8353	131544	119029716	119033732	1	10194322	ensembl_havana	1	946600	6	1209467861	1402310947
ENSG00000204889	59.5763	-0.823981	0.356326	-2.31243	0.0207538	0.30015	290312	ENSG00000204889	KRT40	keratin 40 [Source:HGNC Symbol;Acc:HGNC:26707]	protein_coding	8353	131554	40977716	40987135	-1	10179815	ensembl_havana	1	1020435	10	1141948800	1433185025
ENSG00000225648	572.399	-0.412082	0.178217	-2.31225	0.0207636	0.30015	259818	ENSG00000225648	SBDSP	SBDS, ribosome maturation factor pseudogene 1 [Source:HGNC Symbol;Acc:HGNC:21646]	transcribed_unprocessed_pseudogene	8354	131559	72829425	72836701	1	10217469	havana	1	899654	5	1242726437	1433185025
ENSG00000228205	18.1288	0.492445	0.212997	2.31199	0.0207785	0.30015	310722	ENSG00000228205	RP11-778D9.4	ribosomal protein S3 (RPS3) pseudogene	processed_pseudogene	8354	131551	184149704	184150435	1	10591116	havana	1	1102319	1	1242726437	1242726437
ENSG00000280165	143.527	-0.640117	0.276751	-2.31297	0.0207244	0.30015	260368	ENSG00000280165	PCDH20	protocadherin 20 [Source:HGNC Symbol;Acc:HGNC:14257]	protein_coding	8353	131541	61409685	61415522	-1	10201023	ensembl_havana	1	901693	1	1407950945	1407950945
ENSG00000111348	2256.15	0.404248	0.174956	2.31057	0.0208568	0.300325	284935	ENSG00000111348	ARHGDIB	Rho GDP dissociation inhibitor beta [Source:HGNC Symbol;Acc:HGNC:679]	protein_coding	8353	131546	14942017	14961728	-1	10143325	ensembl_havana	1	998193	8	1209467861	1433185025
ENSG00000237190	739.731	-0.164184	0.0710499	-2.31083	0.0208424	0.300325	271193	ENSG00000237190	CDKN2AIPNL	CDKN2A interacting protein N-terminal like [Source:HGNC Symbol;Acc:HGNC:30545]	protein_coding	8353	131542	134402087	134411898	-1	10151620	ensembl_havana	1	943384	3	1242726437	1268928441
ENSG00000102010	25.0944	0.827246	0.358351	2.30848	0.0209723	0.300958	261327	ENSG00000102010	BMX	BMX non-receptor tyrosine kinase [Source:HGNC Symbol;Acc:HGNC:1079]	protein_coding	8353	131539	15464246	15556529	1	10146225	ensembl_havana	1	905591	14	1209467861	1433185025
ENSG00000102317	14990.7	0.398012	0.172427	2.30829	0.020983	0.300958	289637	ENSG00000102317	RBM3	RNA binding motif protein 3 [Source:HGNC Symbol;Acc:HGNC:9900]	protein_coding	8353	131539	48574449	48579066	1	10208531	ensembl_havana	1	1017816	17	1209467861	1433185025
ENSG00000129521	377.667	-0.646337	0.27998	-2.30851	0.020971	0.300958	303720	ENSG00000129521	EGLN3	egl-9 family hypoxia inducible factor 3 [Source:HGNC Symbol;Acc:HGNC:14661]	protein_coding	8353	131547	33924231	34462774	-1	10162028	ensembl_havana	1	1074214	13	1209467861	1433185025
ENSG00000148358	1643.86	-0.47447	0.205556	-2.30822	0.0209867	0.300958	292946	ENSG00000148358	GPR107	G protein-coupled receptor 107 [Source:HGNC Symbol;Acc:HGNC:17830]	protein_coding	8353	131540	130053426	130140169	1	10171087	ensembl_havana	1	1030911	19	1209467861	1433185025
ENSG00000184564	42.496	-0.760822	0.329561	-2.3086	0.020966	0.300958	277831	ENSG00000184564	SLITRK6	SLIT and NTRK like family member 6 [Source:HGNC Symbol;Acc:HGNC:23503]	protein_coding	8353	131541	85792787	85806683	-1	10221425	ensembl_havana	1	970079	9	1209467861	1516209124
ENSG00000090263	2906.49	-0.169813	0.073593	-2.30746	0.0210293	0.301323	301527	ENSG00000090263	MRPS33	mitochondrial ribosomal protein S33 [Source:HGNC Symbol;Acc:HGNC:16634]	protein_coding	8353	131559	141002610	141015228	-1	10192233	ensembl_havana	1	1064883	15	1209467861	1433185025
ENSG00000100167	353.808	-0.594378	0.257636	-2.30704	0.0210523	0.301406	304297	ENSG00000100167	SEPT3	septin 3 [Source:HGNC Symbol;Acc:HGNC:10750]	protein_coding	8353	131557	41969475	41998221	1	10218499	ensembl_havana	1	1077018	20	1209467861	1516209124
ENSG00000186416	283.046	-0.276069	0.119681	-2.3067	0.0210713	0.301432	308011	ENSG00000186416	NKRF	NFKB repressing factor [Source:HGNC Symbol;Acc:HGNC:19374]	protein_coding	8353	131539	119588337	119606443	-1	10195796	ensembl_havana	1	1091531	14	1209467861	1530117052
ENSG00000269138	8.60138	0.863728	0.374724	2.30497	0.0211684	0.302573	305457	ENSG00000269138	ZNF209P	zinc finger protein 209, pseudogene [Source:HGNC Symbol;Acc:HGNC:13000]	unprocessed_pseudogene	8354	131537	22463922	22473036	1	10238811	havana	1	1081159	1	1352480788	1352480788
ENSG00000175063	14.2949	-0.779798	0.338365	-2.30461	0.0211886	0.302616	271856	ENSG00000175063	UBE2C	ubiquitin conjugating enzyme E2 C [Source:HGNC Symbol;Acc:HGNC:15937]	protein_coding	8353	131538	45812576	45816957	1	10233459	ensembl_havana	1	946620	16	1209467861	1433185025
ENSG00000121067	2653.33	-0.113106	0.049093	-2.30391	0.0212277	0.302927	269414	ENSG00000121067	SPOP	speckle type BTB/POZ protein [Source:HGNC Symbol;Acc:HGNC:11254]	protein_coding	8353	131554	49598884	49678234	-1	10224173	ensembl_havana	1	937513	17	1209467861	1433185025
ENSG00000111731	1250.14	-0.282424	0.122628	-2.3031	0.0212732	0.303122	289552	ENSG00000111731	C2CD5	C2 calcium dependent domain containing 5 [Source:HGNC Symbol;Acc:HGNC:29062]	protein_coding	8353	131546	22448583	22544546	-1	10147217	ensembl_havana	1	1019437	12	1209467861	1433185025
ENSG00000127184	14171.3	-0.207533	0.0901455	-2.3022	0.0213236	0.303122	279926	ENSG00000127184	COX7C	cytochrome c oxidase subunit 7C [Source:HGNC Symbol;Acc:HGNC:2292]	protein_coding	8353	131542	86617904	86620962	1	10154841	ensembl_havana	1	977653	12	1209467861	1485345725
ENSG00000131459	206.298	0.469404	0.2039	2.30213	0.0213279	0.303122	288195	ENSG00000131459	GFPT2	glutamine-fructose-6-phosphate transaminase 2 [Source:HGNC Symbol;Acc:HGNC:4242]	protein_coding	8353	131542	180300690	180353387	-1	10169591	ensembl_havana	1	1012046	12	1209467861	1433185025
ENSG00000176700	313.435	-0.391749	0.170113	-2.30287	0.0212859	0.303122	296637	ENSG00000176700	SCAND2	SCAN domain containing 2 pseudogene [Source:HGNC Symbol;Acc:HGNC:10567]	transcribed_unprocessed_pseudogene	8354	131558	84631451	84647478	1	10217562	havana	1	1045790	20	1209467861	1530117052
ENSG00000221836	33.914	-0.739513	0.321219	-2.30221	0.0213234	0.303122	274978	ENSG00000221836	OR2A5	olfactory receptor family 2 subfamily A member 5 [Source:HGNC Symbol;Acc:HGNC:8232]	protein_coding	8353	131559	144048948	144058845	1	10198083	ensembl_havana	1	959026	3	1216733174	1497350695
ENSG00000152154	38.0404	-0.601996	0.261583	-2.30135	0.0213716	0.303497	300885	ENSG00000152154	TMEM178A	transmembrane protein 178A [Source:HGNC Symbol;Acc:HGNC:28517]	protein_coding	8353	131545	39664982	39717963	1	10229245	ensembl_havana	1	1062235	10	1209467861	1433185025
ENSG00000221909	307.068	-0.230338	0.10011	-2.30085	0.0213998	0.303653	294252	ENSG00000221909	FAM200A	family with sequence similarity 200 member A [Source:HGNC Symbol;Acc:HGNC:25401]	protein_coding	8353	131559	99546308	99558536	-1	10166105	ensembl_havana	1	1036055	2	1216733174	1242726437
ENSG00000104388	3791.58	-0.141723	0.0616412	-2.29917	0.0214954	0.304762	273274	ENSG00000104388	RAB2A	RAB2A, member RAS oncogene family [Source:HGNC Symbol;Acc:HGNC:9763]	protein_coding	8353	131560	60516857	60623627	1	10207550	ensembl_havana	1	951778	14	1209467861	1433185025
ENSG00000054983	828.387	0.149845	0.0651965	2.29835	0.0215416	0.305078	291517	ENSG00000054983	GALC	galactosylceramidase [Source:HGNC Symbol;Acc:HGNC:4115]	protein_coding	8353	131547	87837820	87993665	-1	10168875	ensembl_havana	1	1025568	16	1209467861	1433185025
ENSG00000248483	53.3677	0.439673	0.191315	2.29816	0.0215525	0.305078	270727	ENSG00000248483	POU5F2	POU domain class 5, transcription factor 2 [Source:HGNC Symbol;Acc:HGNC:26367]	protein_coding	8354	131542	93733220	93741637	-1	10204564	havana	1	941625	6	1268928441	1464969949
ENSG00000102032	28.1156	0.421256	0.183366	2.29736	0.0215985	0.305482	303239	ENSG00000102032	RENBP	renin binding protein [Source:HGNC Symbol;Acc:HGNC:9959]	protein_coding	8353	131539	153935263	153944691	-1	10209117	ensembl_havana	1	1072418	12	1209467861	1433185025
ENSG00000143149	2449.21	-0.214271	0.0932955	-2.29669	0.0216365	0.305526	307716	ENSG00000143149	ALDH9A1	aldehyde dehydrogenase 9 family member A1 [Source:HGNC Symbol;Acc:HGNC:412]	protein_coding	8353	131550	165662216	165698863	-1	10141460	ensembl_havana	1	1090391	12	1209467861	1433185025
ENSG00000149196	1905.71	-0.167636	0.0729841	-2.29688	0.0216257	0.305526	306430	ENSG00000149196	C11orf73	Hikeshi, heat shock protein nuclear import factor [Source:HGNC Symbol;Acc:HGNC:26938]	protein_coding	8353	131556	86302211	86345931	1	10173037	ensembl_havana	1	1085169	15	1209467861	1433185025
ENSG00000092068	4189.03	-0.541145	0.235845	-2.2945	0.0217621	0.307052	287347	ENSG00000092068	SLC7A8	solute carrier family 7 member 8 [Source:HGNC Symbol;Acc:HGNC:11066]	protein_coding	8353	131547	23125295	23183674	-1	10220107	ensembl_havana	1	1008925	19	1209467861	1464969949
ENSG00000183379	29.3293	-1.18036	0.514613	-2.29369	0.0218083	0.307457	292388	ENSG00000183379	SYNDIG1L	synapse differentiation inducing 1 like [Source:HGNC Symbol;Acc:HGNC:32388]	protein_coding	8353	131547	74405893	74426102	-1	10225950	ensembl_havana	1	1028403	8	1209467861	1433185025
ENSG00000102743	101.605	-0.40101	0.174941	-2.29226	0.0218906	0.307641	267190	ENSG00000102743	SLC25A15	solute carrier family 25 member 15 [Source:HGNC Symbol;Acc:HGNC:10985]	protein_coding	8353	131541	40789412	40810111	1	10220643	ensembl_havana	1	928181	14	1209467861	1433185025
ENSG00000144867	4710.18	-0.177463	0.0774014	-2.29276	0.0218619	0.307641	283111	ENSG00000144867	SRPRB	SRP receptor subunit beta [Source:HGNC Symbol;Acc:HGNC:24085]	protein_coding	8353	131551	133784033	133825772	1	10224545	ensembl_havana	1	990640	11	1209467861	1433185025
ENSG00000226124	41.2829	-0.515086	0.224712	-2.29221	0.0218937	0.307641	284416	ENSG00000226124	FTCDNL1	formiminotransferase cyclodeaminase N-terminal like [Source:HGNC Symbol;Acc:HGNC:48661]	protein_coding	8353	131545	199760544	199851173	-1	10168325	ensembl_havana	1	996044	7	1242726437	1516209124
ENSG00000242265	1964.02	-0.39155	0.170838	-2.29194	0.0219091	0.307641	261104	ENSG00000242265	PEG10	paternally expressed 10 [Source:HGNC Symbol;Acc:HGNC:14005]	protein_coding	8353	131559	94656325	94669695	1	10201871	ensembl_havana	1	904353	5	1249482436	1433185025
ENSG00000253525	14.6708	0.704926	0.307516	2.29232	0.021887	0.307641	288811	ENSG00000253525	CTD-2114J12.1	ceruloplasmin (ferroxidase) (CP) pseudogene	processed_pseudogene	8354	131560	91157285	91158748	1	10605092	havana	1	1014338	1	1280702823	1280702823
ENSG00000189369	362.695	-0.173586	0.0757645	-2.29113	0.0219559	0.307822	297949	ENSG00000189369	GSPT2	G1 to S phase transition 2 [Source:HGNC Symbol;Acc:HGNC:4622]	protein_coding	8353	131539	51743431	51746232	1	10171661	ensembl_havana	1	1051318	8	1209467861	1402310947
ENSG00000249068	13.3135	0.50147	0.218877	2.29111	0.0219572	0.307822	313783	ENSG00000249068	CTC-287O8.1	cancer/testis antigen family 45, member A5 pseudogene	processed_pseudogene	8354	131542	109840128	109840692	-1	10602256	havana	1	1114296	1	1268928441	1268928441
ENSG00000159374	29.3574	0.690622	0.301569	2.2901	0.0220155	0.308393	305550	ENSG00000159374	M1AP	meiosis 1 associated protein [Source:HGNC Symbol;Acc:HGNC:25183]	protein_coding	8353	131545	74557883	74648338	-1	10185296	ensembl_havana	1	1081490	17	1209467861	1433185025
ENSG00000104472	896.227	0.166375	0.0727365	2.28737	0.0221744	0.308924	312755	ENSG00000104472	CHRAC1	chromatin accessibility complex subunit 1 [Source:HGNC Symbol;Acc:HGNC:13544]	protein_coding	8353	131560	140511298	140517137	1	10152870	ensembl_havana	1	1109977	9	1209467861	1433185025
ENSG00000105438	3031.92	-0.138738	0.0606549	-2.28734	0.0221761	0.308924	291117	ENSG00000105438	KDELR1	KDEL endoplasmic reticulum protein retention receptor 1 [Source:HGNC Symbol;Acc:HGNC:6304]	protein_coding	8353	131537	48382570	48391553	-1	10178410	ensembl_havana	1	1023515	8	1209467861	1433185025
ENSG00000125347	1596.41	0.238115	0.10409	2.28759	0.0221614	0.308924	304186	ENSG00000125347	IRF1	interferon regulatory factor 1 [Source:HGNC Symbol;Acc:HGNC:6116]	protein_coding	8353	131542	132481609	132490798	-1	10177114	ensembl_havana	1	1076221	13	1209467861	1433185025
ENSG00000156709	1105.24	-0.178986	0.0782279	-2.288	0.0221372	0.308924	309113	ENSG00000156709	AIFM1	apoptosis inducing factor mitochondria associated 1 [Source:HGNC Symbol;Acc:HGNC:8768]	protein_coding	8353	131539	130129362	130165887	-1	10138664	ensembl_havana	1	1096568	13	1209467861	1433185025
ENSG00000165905	151.831	-0.330404	0.144371	-2.28857	0.0221043	0.308924	282447	ENSG00000165905	GYLTL1B	LARGE xylosyl- and glucuronyltransferase 2 [Source:HGNC Symbol;Acc:HGNC:16522]	protein_coding	8353	131556	45921621	45929096	1	10180482	ensembl_havana	1	987979	17	1209467861	1464969949
ENSG00000171132	599.308	0.346005	0.15127	2.28733	0.0221768	0.308924	303873	ENSG00000171132	PRKCE	protein kinase C epsilon [Source:HGNC Symbol;Acc:HGNC:9401]	protein_coding	8353	131545	45651345	46187990	1	10205722	ensembl_havana	1	1074796	13	1209467861	1433185025
ENSG00000198814	1555.25	0.297929	0.130226	2.28779	0.0221497	0.308924	297221	ENSG00000198814	GK	glycerol kinase [Source:HGNC Symbol;Acc:HGNC:4289]	protein_coding	8353	131539	30653359	30731456	1	10169927	ensembl_havana	1	1048512	12	1101254400	1433185025
ENSG00000133574	77.4022	0.647247	0.283112	2.28619	0.0222434	0.309438	307537	ENSG00000133574	GIMAP4	GTPase, IMAP family member 4 [Source:HGNC Symbol;Acc:HGNC:21872]	protein_coding	8353	131559	150567277	150573955	1	10169768	ensembl_havana	1	1089471	9	1209467861	1433185025
ENSG00000284337	14.3355	0.779692	0.341059	2.28609	0.0222491	0.309438	263727	ENSG00000284337	AC013271.7	NA	protein_coding	8354	131545	109898432	109968557	1	10630563	havana	1	914459	1	1485345725	1485345725
ENSG00000101342	12.6449	-0.749502	0.327906	-2.28572	0.0222704	0.30949	303469	ENSG00000101342	TLDC2	TBC/LysM-associated domain containing 2 [Source:HGNC Symbol;Acc:HGNC:16112]	protein_coding	8353	131538	36876121	36894235	1	10228331	ensembl_havana	1	1073130	9	1209467861	1433185025
ENSG00000069869	1955.7	0.281295	0.123195	2.28334	0.0224105	0.310006	265135	ENSG00000069869	NEDD4	neural precursor cell expressed, developmentally down-regulated 4, E3 ubiquitin protein ligase [Source:HGNC Symbol;Acc:HGNC:7727]	protein_coding	8353	131558	55826922	55993746	-1	10195169	ensembl_havana	1	922871	16	1209467861	1530117052
ENSG00000128242	59.724	-0.464998	0.203618	-2.28368	0.0223903	0.310006	276928	ENSG00000128242	GAL3ST1	galactose-3-O-sulfotransferase 1 [Source:HGNC Symbol;Acc:HGNC:24240]	protein_coding	8353	131557	30554635	30574587	-1	10168859	ensembl_havana	1	966930	12	1209467861	1433185025
ENSG00000163125	1179.64	0.169224	0.0740789	2.28437	0.0223496	0.310006	308200	ENSG00000163125	RPRD2	regulation of nuclear pre-mRNA domain containing 2 [Source:HGNC Symbol;Acc:HGNC:29039]	protein_coding	8353	131550	150363091	150476566	1	10215679	ensembl_havana	1	1092453	15	1209467861	1433185025
ENSG00000177732	204.348	-0.32132	0.140698	-2.28375	0.0223862	0.310006	261736	ENSG00000177732	SOX12	SRY-box 12 [Source:HGNC Symbol;Acc:HGNC:11198]	protein_coding	8353	131538	325595	330224	1	10223459	ensembl_havana	1	907053	8	1209467861	1464969949
ENSG00000198945	258.491	0.277831	0.121657	2.28372	0.0223878	0.310006	289697	ENSG00000198945	L3MBTL3	L3MBTL3, histone methyl-lysine binding protein [Source:HGNC Symbol;Acc:HGNC:23035]	protein_coding	8353	131555	130013699	130141451	1	10180304	ensembl_havana	1	1018432	7	1101254400	1433185025
ENSG00000258881	18.0263	-0.605437	0.265161	-2.28328	0.0224137	0.310006	267534	ENSG00000258881	AC007040.11	novel protein	protein_coding	8354	131545	70939318	70995336	-1	10610284	havana	1	929381	6	1311006956	1433185025
ENSG00000236060	509.811	0.42776	0.18745	2.282	0.0224896	0.310811	284783	ENSG00000236060	RP11-346E17.4	heat shock protein family B (small) member 1 pseudogene 1 [Source:HGNC Symbol;Acc:HGNC:5251]	processed_pseudogene	8354	131540	72007881	72008136	-1	10174778	havana	1	997451	2	1242726437	1297690717
ENSG00000101473	330.803	-0.200247	0.0878436	-2.27958	0.0226324	0.312045	273226	ENSG00000101473	ACOT8	acyl-CoA thioesterase 8 [Source:HGNC Symbol;Acc:HGNC:15919]	protein_coding	8353	131538	45841721	45857406	-1	10100788	ensembl_havana	1	951653	16	1209467861	1433185025
ENSG00000112695	13565.1	-0.176473	0.077409	-2.27975	0.0226223	0.312045	292916	ENSG00000112695	COX7A2	cytochrome c oxidase subunit 7A2 [Source:HGNC Symbol;Acc:HGNC:2288]	protein_coding	8353	131555	75237675	75250323	-1	10154818	ensembl_havana	1	1030542	11	1209467861	1433185025
ENSG00000117153	835.718	-0.136846	0.0600175	-2.2801	0.0226016	0.312045	292165	ENSG00000117153	KLHL12	kelch like family member 12 [Source:HGNC Symbol;Acc:HGNC:19360]	protein_coding	8353	131550	202891100	202928636	-1	10179168	ensembl_havana	1	1027755	15	1209467861	1433185025
ENSG00000188352	1403.98	-0.319848	0.140338	-2.27913	0.0226591	0.312169	282605	ENSG00000188352	FOCAD	focadhesin [Source:HGNC Symbol;Acc:HGNC:23377]	protein_coding	8353	131540	20658309	20995955	1	10167703	ensembl_havana	1	989129	12	1209467861	1433185025
ENSG00000171130	875.87	-0.364219	0.159843	-2.2786	0.0226908	0.31236	304577	ENSG00000171130	ATP6V0E2	ATPase H+ transporting V0 subunit e2 [Source:HGNC Symbol;Acc:HGNC:21723]	protein_coding	8353	131559	149872968	149891204	1	10144840	ensembl_havana	1	1077866	18	1209467861	1530117052
ENSG00000095539	171.221	-0.414757	0.182075	-2.27794	0.0227302	0.312633	262555	ENSG00000095539	SEMA4G	semaphorin 4G [Source:HGNC Symbol;Acc:HGNC:10735]	protein_coding	8353	131544	100969518	100985871	1	10218395	ensembl_havana	1	910370	15	1209467861	1433185025
ENSG00000213145	161.838	-0.469695	0.206218	-2.27767	0.0227464	0.312633	302037	ENSG00000213145	CRIP1	cysteine rich protein 1 [Source:HGNC Symbol;Acc:HGNC:2360]	protein_coding	8353	131547	105486317	105488947	1	10155280	ensembl_havana	1	1067209	9	1189123292	1433185025
ENSG00000101255	668.673	-0.290451	0.127544	-2.27727	0.0227703	0.312717	263273	ENSG00000101255	TRIB3	tribbles pseudokinase 3 [Source:HGNC Symbol;Acc:HGNC:16228]	protein_coding	8353	131538	362835	397559	1	10231270	ensembl_havana	1	912614	10	1209467861	1433185025
ENSG00000142347	48.2661	0.511037	0.224591	2.27541	0.0228813	0.313333	278590	ENSG00000142347	MYO1F	myosin IF [Source:HGNC Symbol;Acc:HGNC:7600]	protein_coding	8353	131537	8520790	8577577	-1	10193892	ensembl_havana	1	973293	17	1209467861	1516209124
ENSG00000158966	324.306	0.295761	0.129939	2.27615	0.0228368	0.313333	280048	ENSG00000158966	CACHD1	cache domain containing 1 [Source:HGNC Symbol;Acc:HGNC:29314]	protein_coding	8353	131550	64470792	64693058	1	10148707	ensembl_havana	1	978357	14	1209467861	1530117052
ENSG00000166881	274.585	0.306356	0.13461	2.27587	0.0228536	0.313333	314108	ENSG00000166881	TMEM194A	nuclear envelope integral membrane protein 1 [Source:HGNC Symbol;Acc:HGNC:29001]	protein_coding	8353	131546	57055643	57088063	-1	10195292	ensembl_havana	1	1115778	9	1209467861	1433185025
ENSG00000214425	225.559	0.429972	0.188981	2.27521	0.0228934	0.313333	266791	ENSG00000214425	RP11-798G7.3	leucine rich repeat containing 37 member A4, pseudogene [Source:HGNC Symbol;Acc:HGNC:25479]	transcribed_unprocessed_pseudogene	8354	131554	45506741	45550335	-1	10184643	havana	1	926471	7	1189123292	1464969949
ENSG00000256222	3730.4	-0.441723	0.194162	-2.27502	0.0229045	0.313333	262766	ENSG00000256222	MTRNR2L3	MT-RNR2 like 3 [Source:HGNC Symbol;Acc:HGNC:37157]	protein_coding	8353	131538	57358442	57359980	-1	10193387	ensembl_havana	1	910812	2	1297690717	1402310947
ENSG00000136197	44.0839	-0.39019	0.171643	-2.27326	0.0230105	0.313822	297362	ENSG00000136197	C7orf25	chromosome 7 open reading frame 25 [Source:HGNC Symbol;Acc:HGNC:21703]	protein_coding	8353	131559	42908726	42912305	-1	10147645	ensembl_havana	1	1048608	12	1209467861	1433185025
ENSG00000181789	3779.46	-0.231642	0.101888	-2.27349	0.0229967	0.313822	264914	ENSG00000181789	COPG1	coatomer protein complex subunit gamma 1 [Source:HGNC Symbol;Acc:HGNC:2236]	protein_coding	8353	131551	129249606	129277773	1	10154584	ensembl_havana	1	919597	14	1209467861	1433185025
ENSG00000205464	112.67	-0.417845	0.183765	-2.2738	0.022978	0.313822	277523	ENSG00000205464	ATP6AP1L	ATPase H+ transporting accessory protein 1 like [Source:HGNC Symbol;Acc:HGNC:28091]	protein_coding	8353	131542	82279462	82386977	1	10144712	ensembl_havana	1	968816	12	1141948800	1516209124
ENSG00000221914	1150.6	-0.228886	0.100687	-2.27324	0.023012	0.313822	273676	ENSG00000221914	PPP2R2A	protein phosphatase 2 regulatory subunit Balpha [Source:HGNC Symbol;Acc:HGNC:9304]	protein_coding	8353	131560	26291491	26372680	1	10205131	ensembl_havana	1	953786	9	1216733174	1485345725
ENSG00000076242	1967.05	-0.164889	0.0726201	-2.27057	0.023173	0.314112	288818	ENSG00000076242	MLH1	mutL homolog 1 [Source:HGNC Symbol;Acc:HGNC:7127]	protein_coding	8353	131551	36993332	37050918	1	10191159	ensembl_havana	1	1016014	14	1209467861	1433185025
ENSG00000127125	1732.52	-0.161507	0.0711463	-2.27007	0.0232036	0.314112	291888	ENSG00000127125	PPCS	phosphopantothenoylcysteine synthetase [Source:HGNC Symbol;Acc:HGNC:25686]	protein_coding	8353	131550	42456117	42473385	1	10204634	ensembl_havana	1	1026490	8	1209467861	1402310947
ENSG00000144407	32.4641	-0.441808	0.194541	-2.27103	0.0231454	0.314112	273732	ENSG00000144407	PTH2R	parathyroid hormone 2 receptor [Source:HGNC Symbol;Acc:HGNC:9609]	protein_coding	8353	131545	208359714	208854503	1	10206975	ensembl_havana	1	953650	9	1402310947	1433185025
ENSG00000162723	17.329	0.935939	0.412096	2.27117	0.0231369	0.314112	311993	ENSG00000162723	SLAMF9	SLAM family member 9 [Source:HGNC Symbol;Acc:HGNC:18430]	protein_coding	8353	131550	159951492	159954254	-1	10219807	ensembl_havana	1	1107165	9	1209467861	1433185025
ENSG00000164040	2123.33	-0.176453	0.0776721	-2.27177	0.0231003	0.314112	280835	ENSG00000164040	PGRMC2	progesterone receptor membrane component 2 [Source:HGNC Symbol;Acc:HGNC:16089]	protein_coding	8353	131552	128269237	128288829	-1	10202269	ensembl_havana	1	981455	16	1209467861	1433185025
ENSG00000173914	567.407	-0.212928	0.0937276	-2.27177	0.0231004	0.314112	267088	ENSG00000173914	RBM4B	RNA binding motif protein 4B [Source:HGNC Symbol;Acc:HGNC:28842]	protein_coding	8353	131556	66664998	66677921	-1	10208540	ensembl_havana	1	927675	11	1209467861	1433185025
ENSG00000175470	562.121	0.185411	0.0816307	2.27134	0.0231267	0.314112	263008	ENSG00000175470	PPP2R2D	protein phosphatase 2 regulatory subunit Bdelta [Source:HGNC Symbol;Acc:HGNC:23732]	protein_coding	8353	131544	131900644	131959834	1	10205144	ensembl_havana	1	911775	19	1209467861	1530117052
ENSG00000196092	23.9366	0.805486	0.354852	2.26992	0.0232124	0.314112	268541	ENSG00000196092	PAX5	paired box 5 [Source:HGNC Symbol;Acc:HGNC:8619]	protein_coding	8353	131540	36833275	37034185	-1	10200831	ensembl_havana	1	942892	12	1209467861	1433185025
ENSG00000198937	1089.9	-0.243256	0.107161	-2.26999	0.0232081	0.314112	280531	ENSG00000198937	CCDC167	coiled-coil domain containing 167 [Source:HGNC Symbol;Acc:HGNC:21239]	protein_coding	8353	131555	37482920	37499922	-1	10150197	ensembl_havana	1	980139	8	1101254400	1360689698
ENSG00000229859	105.373	-1.26845	0.558292	-2.27202	0.0230853	0.314112	314241	ENSG00000229859	PGA3	pepsinogen 3, group I (pepsinogen A) [Source:HGNC Symbol;Acc:HGNC:8885]	protein_coding	8353	131556	61203307	61213098	1	10202088	ensembl_havana	1	1116466	9	1242726437	1464969949
ENSG00000104687	1663.23	0.161024	0.0709626	2.26913	0.0232604	0.314518	264082	ENSG00000104687	GSR	glutathione-disulfide reductase [Source:HGNC Symbol;Acc:HGNC:4623]	protein_coding	8353	131560	30678061	30727999	-1	10171664	ensembl_havana	1	917347	13	1209467861	1516209124
ENSG00000170485	742.592	0.231561	0.102083	2.26836	0.0233071	0.314907	272135	ENSG00000170485	NPAS2	neuronal PAS domain protein 2 [Source:HGNC Symbol;Acc:HGNC:7895]	protein_coding	8353	131545	100820152	100996829	1	10196361	ensembl_havana	1	947555	16	1209467861	1433185025
ENSG00000244187	1438.62	-0.209253	0.092274	-2.26774	0.0233452	0.315178	310515	ENSG00000244187	TMEM141	transmembrane protein 141 [Source:HGNC Symbol;Acc:HGNC:28211]	protein_coding	8353	131540	136791355	136793257	1	10229109	ensembl_havana	1	1101358	7	1249482436	1433185025
ENSG00000158321	489.29	0.282215	0.124484	2.26709	0.023385	0.315421	274233	ENSG00000158321	AUTS2	AUTS2, activator of transcription and developmental regulator [Source:HGNC Symbol;Acc:HGNC:14262]	protein_coding	8353	131559	69598296	70793495	1	10145095	ensembl_havana	1	956441	16	1209467861	1516209124
ENSG00000166927	195.471	0.593706	0.261907	2.26685	0.0233992	0.315421	300706	ENSG00000166927	MS4A7	membrane spanning 4-domains A7 [Source:HGNC Symbol;Acc:HGNC:13378]	protein_coding	8353	131556	60378482	60395951	1	10192376	ensembl_havana	1	1061603	12	1209467861	1433185025
ENSG00000064995	631.24	0.188237	0.0830846	2.26561	0.0234752	0.316142	302205	ENSG00000064995	TAF11	TATA-box binding protein associated factor 11 [Source:HGNC Symbol;Acc:HGNC:11544]	protein_coding	8353	131555	34877462	34888089	-1	10226322	ensembl_havana	1	1067881	17	1209467861	1530117052
ENSG00000100351	39.8042	0.831833	0.367232	2.26514	0.023504	0.316142	291175	ENSG00000100351	GRAP2	GRB2 related adaptor protein 2 [Source:HGNC Symbol;Acc:HGNC:4563]	protein_coding	8353	131557	39901082	39973721	1	10171345	ensembl_havana	1	1023862	16	1209467861	1433185025
ENSG00000159086	924.541	0.218611	0.0965127	2.2651	0.0235068	0.316142	277819	ENSG00000159086	PAXBP1	PAX3 and PAX7 binding protein 1 [Source:HGNC Symbol;Acc:HGNC:13579]	protein_coding	8353	131543	32733899	32771858	-1	10200850	ensembl_havana	1	970502	14	1209467861	1433185025
ENSG00000119013	3592.24	-0.178638	0.078889	-2.26443	0.0235479	0.316452	259858	ENSG00000119013	NDUFB3	NADH:ubiquinone oxidoreductase subunit B3 [Source:HGNC Symbol;Acc:HGNC:7698]	protein_coding	8353	131545	201071433	201085750	1	10194988	ensembl_havana	1	899794	8	1209467861	1433185025
ENSG00000105122	10.9016	0.731236	0.323037	2.26363	0.0235967	0.316865	261440	ENSG00000105122	RASAL3	RAS protein activator like 3 [Source:HGNC Symbol;Acc:HGNC:26129]	protein_coding	8353	131537	15451624	15464571	-1	10208316	ensembl_havana	1	906017	12	1209467861	1433185025
ENSG00000112137	414.462	0.246784	0.109101	2.26197	0.0236992	0.3177	266010	ENSG00000112137	PHACTR1	phosphatase and actin regulator 1 [Source:HGNC Symbol;Acc:HGNC:20990]	protein_coding	8354	131555	12716805	13290484	1	10202275	havana	1	923727	17	1209467861	1464969949
ENSG00000131558	1321.35	0.182406	0.0806319	2.2622	0.0236848	0.3177	263165	ENSG00000131558	EXOC4	exocyst complex component 4 [Source:HGNC Symbol;Acc:HGNC:30389]	protein_coding	8353	131559	133253073	134066589	1	10164857	ensembl_havana	1	912532	14	1209467861	1433185025
ENSG00000186318	1823.98	-0.192294	0.0850201	-2.26174	0.0237133	0.3177	284367	ENSG00000186318	BACE1	beta-secretase 1 [Source:HGNC Symbol;Acc:HGNC:933]	protein_coding	8353	131556	117285207	117316259	-1	10145350	ensembl_havana	1	996913	16	1209467861	1433185025
ENSG00000003436	7243.13	0.280879	0.124225	2.26105	0.0237561	0.317811	281903	ENSG00000003436	TFPI	tissue factor pathway inhibitor [Source:HGNC Symbol;Acc:HGNC:11760]	protein_coding	8353	131545	187464230	187565760	-1	10227731	ensembl_havana	1	985878	15	1209467861	1485345725
ENSG00000206120	165.32	0.667042	0.295018	2.26102	0.0237578	0.317811	271282	ENSG00000206120	EGFEM1P	EGF like and EMI domain containing 1, pseudogene [Source:HGNC Symbol;Acc:HGNC:25149]	transcribed_unitary_pseudogene	8354	131551	168249522	168830599	1	10161978	havana	1	943794	11	1141948800	1433185025
ENSG00000099992	188.733	-0.264618	0.117108	-2.2596	0.0238464	0.31793	275406	ENSG00000099992	TBC1D10A	TBC1 domain family member 10A [Source:HGNC Symbol;Acc:HGNC:23609]	protein_coding	8353	131557	30291990	30327046	-1	10226706	ensembl_havana	1	961085	15	1209467861	1433185025
ENSG00000128016	834.725	0.238992	0.10575	2.25998	0.0238227	0.31793	286286	ENSG00000128016	ZFP36	ZFP36 ring finger protein [Source:HGNC Symbol;Acc:HGNC:12862]	protein_coding	8353	131537	39406813	39409412	1	10237394	ensembl_havana	1	1003614	5	1209467861	1402310947
ENSG00000133216	1808.76	0.319891	0.141544	2.26002	0.0238201	0.31793	283035	ENSG00000133216	EPHB2	EPH receptor B2 [Source:HGNC Symbol;Acc:HGNC:3393]	protein_coding	8353	131550	22710839	22921500	1	10164030	ensembl_havana	1	990829	16	1209467861	1433185025
ENSG00000149131	10751.6	0.470551	0.208262	2.25942	0.0238575	0.31793	276513	ENSG00000149131	SERPING1	serpin family G member 1 [Source:HGNC Symbol;Acc:HGNC:1228]	protein_coding	8353	131556	57597387	57614853	1	10218769	ensembl_havana	1	964959	15	1209467861	1433185025
ENSG00000250771	78.5334	0.26017	0.115104	2.26031	0.0238021	0.31793	298927	ENSG00000250771	RP11-153M7.3	NA	transcribed_unprocessed_pseudogene	8354	131552	153640168	153681180	1	10603710	havana	1	1054821	2	1268928441	1360689698
ENSG00000124596	1416.1	-0.12501	0.0553664	-2.25786	0.0239543	0.318494	283981	ENSG00000124596	OARD1	O-acyl-ADP-ribose deacylase 1 [Source:HGNC Symbol;Acc:HGNC:21257]	protein_coding	8353	131555	41033627	41097787	-1	10197562	ensembl_havana	1	994861	16	1209467861	1433185025
ENSG00000197324	4197.57	0.187273	0.0829336	2.25811	0.023939	0.318494	265915	ENSG00000197324	LRP10	LDL receptor related protein 10 [Source:HGNC Symbol;Acc:HGNC:14553]	protein_coding	8353	131547	22871613	22881580	1	10184464	ensembl_havana	1	923316	8	1209467861	1433185025
ENSG00000256574	20.0167	-0.848566	0.375771	-2.2582	0.0239331	0.318494	284654	ENSG00000256574	OR13A1	olfactory receptor family 13 subfamily A member 1 [Source:HGNC Symbol;Acc:HGNC:14772]	protein_coding	8353	131544	45302298	45315608	-1	10199480	ensembl_havana	1	996945	7	1297690717	1497350695
ENSG00000223416	7.10927	0.622963	0.275987	2.25722	0.0239941	0.318782	292462	ENSG00000223416	RP11-393I23.2	ribosomal protein S26 pseudogene 15 [Source:HGNC Symbol;Acc:HGNC:35680]	processed_pseudogene	8354	131550	58056133	58056480	-1	10216322	havana	1	1028588	3	1242726437	1268928441
ENSG00000134827	1705.56	-0.91562	0.405874	-2.25592	0.0240755	0.31962	296878	ENSG00000134827	TCN1	transcobalamin 1 [Source:HGNC Symbol;Acc:HGNC:11652]	protein_coding	8353	131556	59852800	59866575	-1	10227129	ensembl_havana	1	1046599	7	1209467861	1433185025
ENSG00000197563	4577.47	0.166132	0.0736956	2.25429	0.0241777	0.320734	260671	ENSG00000197563	PIGN	phosphatidylinositol glycan anchor biosynthesis class N [Source:HGNC Symbol;Acc:HGNC:8967]	protein_coding	8353	131548	61905255	62187118	-1	10202688	ensembl_havana	1	909982	10	1209467861	1485345725
ENSG00000086065	4073.11	-0.163505	0.0726519	-2.25053	0.0244152	0.322907	272116	ENSG00000086065	CHMP5	charged multivesicular body protein 5 [Source:HGNC Symbol;Acc:HGNC:26942]	protein_coding	8353	131540	33264879	33282069	1	10152820	ensembl_havana	1	947165	13	1209467861	1433185025
ENSG00000159713	749.816	-0.412326	0.183205	-2.25062	0.0244094	0.322907	280464	ENSG00000159713	TPPP3	tubulin polymerization promoting protein family member 3 [Source:HGNC Symbol;Acc:HGNC:24162]	protein_coding	8353	131549	67389809	67393535	-1	10230436	ensembl_havana	1	979971	10	1209467861	1433185025
ENSG00000167232	1857.2	-0.253045	0.112429	-2.25071	0.0244041	0.322907	309430	ENSG00000167232	ZNF91	zinc finger protein 91 [Source:HGNC Symbol;Acc:HGNC:13166]	protein_coding	8353	131537	23304991	23395560	-1	10238455	ensembl_havana	1	1097450	13	1209467861	1433185025
ENSG00000167920	531.299	-0.208188	0.092474	-2.25132	0.0243654	0.322907	288677	ENSG00000167920	AC090283.2	transmembrane protein 99 [Source:HGNC Symbol;Acc:HGNC:28305]	protein_coding	8353	131554	40819106	40836274	1	10228947	ensembl_havana	1	1013832	8	1209467861	1433185025
ENSG00000164405	12627.9	-0.207325	0.0921457	-2.24997	0.0244507	0.323132	310589	ENSG00000164405	UQCRQ	ubiquinol-cytochrome c reductase complex III subunit VII [Source:HGNC Symbol;Acc:HGNC:29594]	protein_coding	8353	131542	132866560	132868031	1	10234311	ensembl_havana	1	1101770	10	1209467861	1433185025
ENSG00000161544	158.076	0.570928	0.253875	2.24886	0.0245216	0.323582	283689	ENSG00000161544	CYGB	cytoglobin [Source:HGNC Symbol;Acc:HGNC:16505]	protein_coding	8353	131554	76527356	76551175	-1	10156583	ensembl_havana	1	992980	9	1209467861	1433185025
ENSG00000163687	29.8894	0.767282	0.341187	2.24886	0.0245213	0.323582	273716	ENSG00000163687	DNASE1L3	deoxyribonuclease 1 like 3 [Source:HGNC Symbol;Acc:HGNC:2959]	protein_coding	8353	131551	58192257	58214697	-1	10159095	ensembl_havana	1	953579	13	1209467861	1433185025
ENSG00000072818	90.2979	-0.365623	0.162684	-2.24744	0.0246118	0.324376	298629	ENSG00000072818	ACAP1	ArfGAP with coiled-coil, ankyrin repeat and PH domains 1 [Source:HGNC Symbol;Acc:HGNC:16467]	protein_coding	8353	131554	7336529	7351478	1	10095130	ensembl_havana	1	1053978	11	1209467861	1433185025
ENSG00000158714	92.6029	0.619315	0.275578	2.24733	0.0246189	0.324376	311830	ENSG00000158714	SLAMF8	SLAM family member 8 [Source:HGNC Symbol;Acc:HGNC:21391]	protein_coding	8353	131550	159826750	159837249	1	10219803	ensembl_havana	1	1106509	10	1209467861	1433185025
ENSG00000104371	30.0784	-0.629203	0.280039	-2.24684	0.0246501	0.324545	294625	ENSG00000104371	DKK4	dickkopf WNT signaling pathway inhibitor 4 [Source:HGNC Symbol;Acc:HGNC:2894]	protein_coding	8353	131560	42374068	42377232	-1	10158565	ensembl_havana	1	1037594	4	1209467861	1339110421
ENSG00000070761	1140.29	-0.160929	0.0716434	-2.24625	0.0246882	0.324628	277082	ENSG00000070761	CFAP20	cilia and flagella associated protein 20 [Source:HGNC Symbol;Acc:HGNC:29523]	protein_coding	8353	131549	58113588	58129450	-1	10152299	ensembl_havana	1	967030	7	1209467861	1433185025
ENSG00000097021	185.989	-0.299913	0.133522	-2.24616	0.0246935	0.324628	310563	ENSG00000097021	ACOT7	acyl-CoA thioesterase 7 [Source:HGNC Symbol;Acc:HGNC:24157]	protein_coding	8353	131550	6264269	6394391	-1	10100590	ensembl_havana	1	1102424	19	1209467861	1433185025
ENSG00000111897	10654.8	-0.18786	0.0836523	-2.24572	0.0247217	0.324755	286913	ENSG00000111897	SERINC1	serine incorporator 1 [Source:HGNC Symbol;Acc:HGNC:13464]	protein_coding	8353	131555	122443354	122471822	-1	10218614	ensembl_havana	1	1006057	6	1209467861	1380288536
ENSG00000103489	391.172	0.255172	0.113698	2.24429	0.0248139	0.325722	297031	ENSG00000103489	XYLT1	xylosyltransferase 1 [Source:HGNC Symbol;Acc:HGNC:15516]	protein_coding	8353	131549	17101769	17470881	-1	10236552	ensembl_havana	1	1047266	11	1209467861	1433185025
ENSG00000100731	987.381	0.201284	0.0897208	2.24345	0.0248678	0.325799	297815	ENSG00000100731	PCNX1	pecanex 1 [Source:HGNC Symbol;Acc:HGNC:19740]	protein_coding	8353	131547	70907405	71115382	1	10201344	ensembl_havana	1	1051249	15	1209467861	1433185025
ENSG00000185479	205.454	-0.654613	0.2918	-2.24336	0.0248733	0.325799	304762	ENSG00000185479	KRT6B	keratin 6B [Source:HGNC Symbol;Acc:HGNC:6444]	protein_coding	8353	131546	52446651	52452126	-1	10179548	ensembl_havana	1	1078464	5	1209467861	1339110421
ENSG00000187398	57.716	0.644911	0.287516	2.24304	0.0248942	0.325799	290744	ENSG00000187398	LUZP2	leucine zipper protein 2 [Source:HGNC Symbol;Acc:HGNC:23206]	protein_coding	8353	131556	24496970	25082631	1	10185053	ensembl_havana	1	1022088	11	1209467861	1433185025
ENSG00000258367	28.1771	0.537532	0.239639	2.24309	0.0248908	0.325799	269227	ENSG00000258367	RP11-536C10.3	YME1-like 1 (S. cerevisiae) (YME1L1) pseudogene	transcribed_unprocessed_pseudogene	8354	131547	18562928	18568790	1	10609648	havana	1	935747	2	1305132571	1360689698
ENSG00000185753	536.287	0.148895	0.0664175	2.2418	0.0249741	0.326602	269640	ENSG00000185753	CXorf38	chromosome X open reading frame 38 [Source:HGNC Symbol;Acc:HGNC:28589]	protein_coding	8353	131539	40626921	40647554	-1	10156386	ensembl_havana	1	937369	12	1209467861	1433185025
ENSG00000184857	442.171	-0.12959	0.0578311	-2.24084	0.0250368	0.327177	288666	ENSG00000184857	TMEM186	transmembrane protein 186 [Source:HGNC Symbol;Acc:HGNC:24530]	protein_coding	8353	131549	8780384	8797648	-1	10229294	ensembl_havana	1	1013773	7	1209467861	1321005463
ENSG00000119392	990.201	-0.154101	0.0688009	-2.23981	0.0251035	0.327804	309130	ENSG00000119392	GLE1	GLE1, RNA export mediator [Source:HGNC Symbol;Acc:HGNC:4315]	protein_coding	8353	131540	128504700	128542288	1	10170007	ensembl_havana	1	1096099	14	1209467861	1433185025
ENSG00000112992	1876.33	-0.219564	0.0980583	-2.23912	0.0251482	0.328144	272492	ENSG00000112992	NNT	nicotinamide nucleotide transhydrogenase [Source:HGNC Symbol;Acc:HGNC:7863]	protein_coding	8353	131542	43602692	43707405	1	10196099	ensembl_havana	1	949215	16	1209467861	1433185025
ENSG00000062598	1264.97	-0.198709	0.088777	-2.23829	0.0252021	0.328602	302081	ENSG00000062598	ELMO2	engulfment and cell motility 2 [Source:HGNC Symbol;Acc:HGNC:17233]	protein_coding	8353	131538	46366049	46432985	-1	10162891	ensembl_havana	1	1068598	17	1209467861	1433185025
ENSG00000108669	471.419	0.286835	0.12819	2.23757	0.0252493	0.328973	311919	ENSG00000108669	CYTH1	cytohesin 1 [Source:HGNC Symbol;Acc:HGNC:9501]	protein_coding	8353	131554	78674048	78782297	-1	10156904	ensembl_havana	1	1107093	16	1209467861	1433185025
ENSG00000168491	323.167	-0.324193	0.144938	-2.23677	0.0253012	0.329405	291063	ENSG00000168491	CCDC110	coiled-coil domain containing 110 [Source:HGNC Symbol;Acc:HGNC:28504]	protein_coding	8353	131552	185445182	185471759	-1	10150034	ensembl_havana	1	1023604	9	1209467861	1433185025
ENSG00000178882	14.4492	0.781494	0.349508	2.23598	0.0253531	0.329835	310063	ENSG00000178882	FAM101A	refilin A [Source:HGNC Symbol;Acc:HGNC:27051]	protein_coding	8353	131546	123973241	124316024	1	10209268	ensembl_havana	1	1099626	14	1209467861	1445347797
ENSG00000031003	562.082	0.193417	0.0866137	2.2331	0.0255424	0.330025	287072	ENSG00000031003	FAM13B	family with sequence similarity 13 member B [Source:HGNC Symbol;Acc:HGNC:1335]	protein_coding	8353	131542	137937960	138051961	-1	10165251	ensembl_havana	1	1007476	10	1209467861	1433185025
ENSG00000130702	723.765	-0.309761	0.138744	-2.23261	0.0255749	0.330025	271896	ENSG00000130702	LAMA5	laminin subunit alpha 5 [Source:HGNC Symbol;Acc:HGNC:6485]	protein_coding	8353	131538	62307955	62367312	-1	10180371	ensembl_havana	1	946557	15	1209467861	1485345725
ENSG00000135317	2268.42	-0.142513	0.0638274	-2.23279	0.0255627	0.330025	299894	ENSG00000135317	SNX14	sorting nexin 14 [Source:HGNC Symbol;Acc:HGNC:14977]	protein_coding	8353	131555	85505496	85594156	-1	10223166	ensembl_havana	1	1060491	12	1209467861	1433185025
ENSG00000171658	47.4974	0.681482	0.305053	2.23398	0.0254841	0.330025	302858	ENSG00000171658	RP11-443P15.2	NmrA like redox sensor 2, pseudogene [Source:HGNC Symbol;Acc:HGNC:52332]	transcribed_unprocessed_pseudogene	8354	131551	185959943	185980872	1	10196032	havana	1	1070514	8	1209467861	1433185025
ENSG00000176055	147.196	-0.283667	0.127004	-2.23354	0.0255137	0.330025	304966	ENSG00000176055	MBLAC2	metallo-beta-lactamase domain containing 2 [Source:HGNC Symbol;Acc:HGNC:33711]	protein_coding	8353	131542	90458203	90474768	-1	10186320	ensembl_havana	1	1079274	9	1209467861	1311006956
ENSG00000179630	862.641	0.230106	0.102993	2.2342	0.02547	0.330025	269699	ENSG00000179630	LACC1	laccase domain containing 1 [Source:HGNC Symbol;Acc:HGNC:26789]	protein_coding	8353	131541	43879284	43893932	1	10180313	ensembl_havana	1	937501	10	1209467861	1433185025
ENSG00000188158	72.4491	0.415986	0.186175	2.23438	0.0254583	0.330025	274162	ENSG00000188158	NHS	NHS actin remodeling regulator [Source:HGNC Symbol;Acc:HGNC:7820]	protein_coding	8353	131539	17375420	17735994	1	10195611	ensembl_havana	1	955470	15	1209467861	1530117052
ENSG00000214837	27.525	0.548453	0.245434	2.23462	0.0254423	0.330025	312997	ENSG00000214837	RP11-261C10.3	long intergenic non-protein coding RNA 1347 [Source:HGNC Symbol;Acc:HGNC:50566]	transcribed_unprocessed_pseudogene	8354	131550	243056307	243101744	-1	10182254	havana	1	1110977	8	1189123292	1433185025
ENSG00000242779	215.777	-0.245488	0.1099	-2.23374	0.0255001	0.330025	280435	ENSG00000242779	ZNF702P	zinc finger protein 702, pseudogene [Source:HGNC Symbol;Acc:HGNC:25775]	transcribed_processed_pseudogene	8354	131537	52968251	53037898	-1	10240437	havana	1	979761	6	1249482436	1433185025
ENSG00000256235	344.694	0.298486	0.133568	2.23472	0.0254358	0.330025	285354	ENSG00000256235	SMIM3	small integral membrane protein 3 [Source:HGNC Symbol;Acc:HGNC:30248]	protein_coding	8353	131542	150777946	150796734	1	10221690	ensembl_havana	1	999793	2	1297690717	1530117052
ENSG00000274750	26.2044	-0.404031	0.180944	-2.2329	0.0255556	0.330025	295634	ENSG00000274750	HIST1H3E	histone cluster 1 H3 family member e [Source:HGNC Symbol;Acc:HGNC:4769]	protein_coding	8353	131555	26224199	26227473	1	10173262	ensembl_havana	1	1041886	2	1402310947	1445347797
ENSG00000174231	750.858	-0.737561	0.330444	-2.23203	0.0256129	0.330272	276153	ENSG00000174231	PRPF8	pre-mRNA processing factor 8 [Source:HGNC Symbol;Acc:HGNC:17340]	protein_coding	8353	131554	1650629	1684882	-1	10205968	ensembl_havana	1	964000	16	1209467861	1433185025
ENSG00000247595	76.9542	-0.306294	0.137245	-2.23173	0.0256327	0.330285	300232	ENSG00000247595	RP11-504G3.1	SPTY2D1 opposite strand [Source:HGNC Symbol;Acc:HGNC:44122]	protein_coding	8354	131556	18588781	18610255	1	10224358	havana	1	1059602	4	1256143422	1464969949
ENSG00000070759	85.6141	0.345859	0.155056	2.23055	0.0257109	0.330604	305310	ENSG00000070759	TESK2	testis associated actin remodelling kinase 2 [Source:HGNC Symbol;Acc:HGNC:11732]	protein_coding	8353	131550	45343883	45491166	-1	10227475	ensembl_havana	1	1080670	16	1209467861	1433185025
ENSG00000103021	425.271	-0.259346	0.116287	-2.23022	0.025733	0.330604	278186	ENSG00000103021	CCDC113	coiled-coil domain containing 113 [Source:HGNC Symbol;Acc:HGNC:25002]	protein_coding	8353	131549	58231157	58283836	1	10150042	ensembl_havana	1	971534	9	1209467861	1433185025
ENSG00000166398	265.458	0.262861	0.117822	2.231	0.0256813	0.330604	295690	ENSG00000166398	KIAA0355	KIAA0355 [Source:HGNC Symbol;Acc:HGNC:29016]	protein_coding	8353	131537	34254537	34355586	1	10178580	ensembl_havana	1	1042100	12	1209467861	1433185025
ENSG00000167720	856.215	-0.19101	0.0856421	-2.23033	0.0257259	0.330604	265013	ENSG00000167720	SRR	serine racemase [Source:HGNC Symbol;Acc:HGNC:14398]	protein_coding	8353	131554	2303383	2325260	1	10224556	ensembl_havana	1	920151	12	1209467861	1433185025
ENSG00000108825	25.4863	-0.698831	0.313508	-2.22907	0.0258092	0.331254	298008	ENSG00000108825	PTGES3L-AARSD1	PTGES3L-AARSD1 readthrough [Source:HGNC Symbol;Acc:HGNC:43946]	protein_coding	8353	131554	42950526	42980528	-1	10206927	ensembl_havana	1	1052287	17	1209467861	1433185025
ENSG00000117010	229.03	-0.203629	0.0913954	-2.228	0.0258805	0.331254	307393	ENSG00000117010	ZNF684	zinc finger protein 684 [Source:HGNC Symbol;Acc:HGNC:28418]	protein_coding	8353	131550	40531561	40548169	1	10240391	ensembl_havana	1	1088980	16	1209467861	1530117052
ENSG00000140876	394.971	-0.245743	0.110283	-2.2283	0.0258608	0.331254	309793	ENSG00000140876	NUDT7	nudix hydrolase 7 [Source:HGNC Symbol;Acc:HGNC:8054]	protein_coding	8353	131549	77722492	77742260	1	10197205	ensembl_havana	1	1098613	11	1209467861	1433185025
ENSG00000166902	755.653	-0.200798	0.0901462	-2.22747	0.0259158	0.331254	296712	ENSG00000166902	MRPL16	mitochondrial ribosomal protein L16 [Source:HGNC Symbol;Acc:HGNC:14476]	protein_coding	8353	131556	59806135	59810872	-1	10191906	ensembl_havana	1	1045943	4	1209467861	1288625515
ENSG00000169047	493.077	0.279536	0.125495	2.22747	0.0259158	0.331254	304114	ENSG00000169047	IRS1	insulin receptor substrate 1 [Source:HGNC Symbol;Acc:HGNC:6125]	protein_coding	8353	131545	226731317	226799759	-1	10177170	ensembl_havana	1	1075603	5	1209467861	1380288536
ENSG00000185386	103.499	0.474937	0.213097	2.22873	0.0258319	0.331254	310074	ENSG00000185386	MAPK11	mitogen-activated protein kinase 11 [Source:HGNC Symbol;Acc:HGNC:6873]	protein_coding	8353	131557	50263713	50270767	-1	10185982	ensembl_havana	1	1099845	14	1209467861	1433185025
ENSG00000232573	13921.9	-0.783635	0.351722	-2.228	0.0258806	0.331254	311974	ENSG00000232573	AL162151.1	ribosomal protein L3 pseudogene 4 [Source:HGNC Symbol;Acc:HGNC:19805]	processed_pseudogene	8354	131547	98972879	98973301	-1	10214173	havana	1	1107074	1	1242726437	1242726437
ENSG00000151376	401.022	-0.22901	0.102874	-2.22612	0.026006	0.331874	308603	ENSG00000151376	ME3	malic enzyme 3 [Source:HGNC Symbol;Acc:HGNC:6985]	protein_coding	8353	131556	86441108	86672636	-1	10186629	ensembl_havana	1	1093990	16	1209467861	1433185025
ENSG00000158874	41.8309	0.833682	0.374484	2.22621	0.0259999	0.331874	304969	ENSG00000158874	APOA2	apolipoprotein A2 [Source:HGNC Symbol;Acc:HGNC:601]	protein_coding	8353	131550	161222292	161223631	-1	10142792	ensembl_havana	1	1079371	11	1209467861	1433185025
ENSG00000198081	455.637	-0.16351	0.0734581	-2.2259	0.0260211	0.331874	265040	ENSG00000198081	ZBTB14	zinc finger and BTB domain containing 14 [Source:HGNC Symbol;Acc:HGNC:12860]	protein_coding	8353	131548	5289019	5297053	-1	10236937	ensembl_havana	1	920214	10	1209467861	1433185025
ENSG00000103044	189.471	-0.418399	0.188023	-2.22526	0.0260641	0.331939	304525	ENSG00000103044	HAS3	hyaluronan synthase 3 [Source:HGNC Symbol;Acc:HGNC:4820]	protein_coding	8353	131549	69105564	69118719	1	10172343	ensembl_havana	1	1077552	10	1209467861	1433185025
ENSG00000129055	4644.9	-0.168328	0.0756442	-2.22526	0.0260641	0.331939	263277	ENSG00000129055	ANAPC13	anaphase promoting complex subunit 13 [Source:HGNC Symbol;Acc:HGNC:24540]	protein_coding	8353	131551	134477706	134486716	-1	10141917	ensembl_havana	1	912651	12	1209467861	1433185025
ENSG00000066336	28.1231	0.685579	0.308147	2.22484	0.0260917	0.331971	260067	ENSG00000066336	SPI1	Spi-1 proto-oncogene [Source:HGNC Symbol;Acc:HGNC:11241]	protein_coding	8353	131556	47354860	47378576	-1	10224032	ensembl_havana	1	900728	11	1209467861	1433185025
ENSG00000149582	429.695	-0.282992	0.127207	-2.22465	0.0261046	0.331971	281866	ENSG00000149582	TMEM25	transmembrane protein 25 [Source:HGNC Symbol;Acc:HGNC:25890]	protein_coding	8353	131556	118531041	118547280	1	10228687	ensembl_havana	1	986681	15	1209467861	1433185025
ENSG00000177575	93.3153	0.513469	0.230897	2.2238	0.0261621	0.332461	307826	ENSG00000177575	CD163	CD163 molecule [Source:HGNC Symbol;Acc:HGNC:1631]	protein_coding	8353	131546	7470813	7503893	-1	10150997	ensembl_havana	1	1091115	12	1209467861	1433185025
ENSG00000130675	284.073	-0.406529	0.182849	-2.2233	0.0261954	0.332643	286115	ENSG00000130675	MNX1	motor neuron and pancreas homeobox 1 [Source:HGNC Symbol;Acc:HGNC:4979]	protein_coding	8353	131559	156994051	157010651	-1	10191395	ensembl_havana	1	1002881	14	1209467861	1433185025
ENSG00000116212	1005.45	-0.217823	0.0980527	-2.22149	0.0263179	0.333957	294396	ENSG00000116212	LRRC42	leucine rich repeat containing 42 [Source:HGNC Symbol;Acc:HGNC:28792]	protein_coding	8353	131550	53946077	53968168	1	10184683	ensembl_havana	1	1037017	14	1209467861	1433185025
ENSG00000170160	212.036	0.511948	0.230483	2.2212	0.0263373	0.333962	259542	ENSG00000170160	CCDC144A	coiled-coil domain containing 144A [Source:HGNC Symbol;Acc:HGNC:29072]	protein_coding	8353	131554	16689537	16777881	1	10150121	ensembl_havana	1	899284	17	1209467861	1464969949
ENSG00000121410	182.896	-0.52955	0.238588	-2.21952	0.0264515	0.334521	311521	ENSG00000121410	A1BG	alpha-1-B glycoprotein [Source:HGNC Symbol;Acc:HGNC:5]	protein_coding	8353	131537	58345178	58353499	-1	10072643	ensembl_havana	1	1105445	11	1209467861	1433185025
ENSG00000136521	4519.74	-0.179361	0.0808143	-2.21943	0.0264578	0.334521	286243	ENSG00000136521	NDUFB5	NADH:ubiquinone oxidoreductase subunit B5 [Source:HGNC Symbol;Acc:HGNC:7700]	protein_coding	8353	131551	179604690	179627647	1	10195013	ensembl_havana	1	1003828	12	1209467861	1433185025
ENSG00000154856	630.122	-0.467843	0.210791	-2.21946	0.0264551	0.334521	295896	ENSG00000154856	APCDD1	APC down-regulated 1 [Source:HGNC Symbol;Acc:HGNC:15718]	protein_coding	8353	131548	10454628	10489948	1	10142712	ensembl_havana	1	1042902	12	1209467861	1433185025
ENSG00000166595	2536.16	-0.144966	0.0653163	-2.21945	0.0264561	0.334521	277904	ENSG00000166595	FAM96B	cytosolic iron-sulfur assembly component 2B [Source:HGNC Symbol;Acc:HGNC:24261]	protein_coding	8353	131549	66932055	66934423	-1	10153065	ensembl_havana	1	970416	11	1209467861	1433185025
ENSG00000077235	1081.76	-0.266864	0.120635	-2.21215	0.026956	0.336001	293405	ENSG00000077235	GTF3C1	general transcription factor IIIC subunit 1 [Source:HGNC Symbol;Acc:HGNC:4664]	protein_coding	8353	131549	27459555	27549913	-1	10171887	ensembl_havana	1	1033053	17	1209467861	1433185025
ENSG00000077616	57.0836	-0.655899	0.296651	-2.21101	0.027035	0.336001	261357	ENSG00000077616	NAALAD2	N-acetylated alpha-linked acidic dipeptidase 2 [Source:HGNC Symbol;Acc:HGNC:14526]	protein_coding	8353	131556	90131515	90192894	1	10194179	ensembl_havana	1	906149	10	1209467861	1433185025
ENSG00000100906	3489.64	0.305342	0.138058	2.21169	0.0269881	0.336001	284756	ENSG00000100906	NFKBIA	NFKB inhibitor alpha [Source:HGNC Symbol;Acc:HGNC:7797]	protein_coding	8353	131547	35401511	35404749	-1	10195498	ensembl_havana	1	997497	10	1209467861	1433185025
ENSG00000107672	343.429	0.238429	0.107798	2.21181	0.0269797	0.336001	297937	ENSG00000107672	NSMCE4A	NSE4 homolog A, SMC5-SMC6 complex component [Source:HGNC Symbol;Acc:HGNC:25935]	protein_coding	8353	131544	121957088	121975217	-1	10196954	ensembl_havana	1	1051288	14	1209467861	1433185025
ENSG00000110446	58.2953	0.420076	0.18994	2.21162	0.0269929	0.336001	306147	ENSG00000110446	SLC15A3	solute carrier family 15 member 3 [Source:HGNC Symbol;Acc:HGNC:18068]	protein_coding	8353	131556	60937084	60952530	-1	10220315	ensembl_havana	1	1083920	10	1209467861	1464969949
ENSG00000112167	432.698	-0.158794	0.0716959	-2.21483	0.0267719	0.336001	289053	ENSG00000112167	SAYSD1	SAYSVFN motif domain containing 1 [Source:HGNC Symbol;Acc:HGNC:21025]	protein_coding	8353	131555	39104064	39115189	-1	10217462	ensembl_havana	1	1015436	9	1209467861	1433185025
ENSG00000115947	2418.59	-0.18498	0.0835199	-2.2148	0.0267737	0.336001	277360	ENSG00000115947	ORC4	origin recognition complex subunit 4 [Source:HGNC Symbol;Acc:HGNC:8490]	protein_coding	8353	131545	147930397	148021604	-1	10199832	ensembl_havana	1	968417	13	1209467861	1433185025
ENSG00000125352	639.084	-0.142412	0.0642774	-2.21558	0.0267202	0.336001	311445	ENSG00000125352	RNF113A	ring finger protein 113A [Source:HGNC Symbol;Acc:HGNC:12974]	protein_coding	8353	131539	119870475	119871827	-1	10211721	ensembl_havana	1	1105146	5	1209467861	1402310947
ENSG00000135624	8116.81	-0.128991	0.0582255	-2.21538	0.0267342	0.336001	301791	ENSG00000135624	CCT7	chaperonin containing TCP1 subunit 7 [Source:HGNC Symbol;Acc:HGNC:1622]	protein_coding	8353	131545	73233420	73253021	1	10150713	ensembl_havana	1	1066472	15	1209467861	1433185025
ENSG00000136367	123.658	-0.336052	0.151557	-2.21734	0.0266002	0.336001	285622	ENSG00000136367	ZFHX2	zinc finger homeobox 2 [Source:HGNC Symbol;Acc:HGNC:20152]	protein_coding	8353	131547	23520855	23556192	-1	10237358	ensembl_havana	1	1000836	13	1209467861	1402310947
ENSG00000143850	1094.6	-0.337745	0.152628	-2.21287	0.0269068	0.336001	293323	ENSG00000143850	PLEKHA6	pleckstrin homology domain containing A6 [Source:HGNC Symbol;Acc:HGNC:17053]	protein_coding	8353	131550	204218851	204377665	-1	10203509	ensembl_havana	1	1032334	14	1209467861	1516209124
ENSG00000151914	16229.7	0.174122	0.0786683	2.21337	0.026872	0.336001	279724	ENSG00000151914	DST	dystonin [Source:HGNC Symbol;Acc:HGNC:1090]	protein_coding	8353	131555	56457987	56954628	-1	10160117	ensembl_havana	1	981342	19	1209467861	1464969949
ENSG00000154127	441.673	0.390021	0.176374	2.21133	0.0270128	0.336001	284219	ENSG00000154127	UBASH3B	ubiquitin associated and SH3 domain containing B [Source:HGNC Symbol;Acc:HGNC:29884]	protein_coding	8353	131556	122655675	122814473	1	10233430	ensembl_havana	1	995303	9	1209467861	1433185025
ENSG00000160255	101.004	0.672047	0.303443	2.21474	0.0267781	0.336001	290120	ENSG00000160255	ITGB2	integrin subunit beta 2 [Source:HGNC Symbol;Acc:HGNC:6155]	protein_coding	8353	131543	44885953	44931989	-1	10177386	ensembl_havana	1	1020934	17	1209467861	1464969949
ENSG00000167536	109.183	-0.335742	0.151774	-2.21212	0.0269584	0.336001	272892	ENSG00000167536	DHRS13	dehydrogenase/reductase 13 [Source:HGNC Symbol;Acc:HGNC:28326]	protein_coding	8353	131554	28897781	28903071	-1	10158330	ensembl_havana	1	950540	13	1209467861	1433185025
ENSG00000169087	321.791	0.180952	0.0817961	2.21223	0.0269505	0.336001	297050	ENSG00000169087	HSPBAP1	HSPB1 associated protein 1 [Source:HGNC Symbol;Acc:HGNC:16389]	protein_coding	8353	131551	122740003	122793824	-1	10174807	ensembl_havana	1	1047284	10	1209467861	1433185025
ENSG00000175336	8.6834	-0.740106	0.334281	-2.21402	0.0268273	0.336001	311040	ENSG00000175336	APOF	apolipoprotein F [Source:HGNC Symbol;Acc:HGNC:615]	protein_coding	8353	131546	56360569	56362823	-1	10142884	ensembl_havana	1	1103649	9	1209467861	1402310947
ENSG00000179144	83.0916	0.580922	0.262688	2.21145	0.0270045	0.336001	307484	ENSG00000179144	GIMAP7	GTPase, IMAP family member 7 [Source:HGNC Symbol;Acc:HGNC:22404]	protein_coding	8353	131559	150514830	150521073	1	10169780	ensembl_havana	1	1089296	4	1209467861	1249482436
ENSG00000187109	9261.61	-0.189068	0.0852845	-2.21691	0.0266293	0.336001	308766	ENSG00000187109	NAP1L1	nucleosome assembly protein 1 like 1 [Source:HGNC Symbol;Acc:HGNC:7637]	protein_coding	8353	131546	76036587	76085033	-1	10194337	ensembl_havana	1	1096367	13	1209467861	1433185025
ENSG00000197965	1981.11	0.183063	0.0826692	2.2144	0.0268012	0.336001	308583	ENSG00000197965	MPZL1	myelin protein zero like 1 [Source:HGNC Symbol;Acc:HGNC:7226]	protein_coding	8353	131550	167721192	167791919	1	10191710	ensembl_havana	1	1093943	11	1209467861	1433185025
ENSG00000198542	31.5586	0.571128	0.258297	2.21113	0.0270271	0.336001	289639	ENSG00000198542	ITGBL1	integrin subunit beta like 1 [Source:HGNC Symbol;Acc:HGNC:6164]	protein_coding	8353	131541	101452593	101720856	1	10177419	ensembl_havana	1	1017930	13	1209467861	1433185025
ENSG00000229273	111.286	-0.248843	0.112479	-2.21235	0.0269428	0.336001	271102	ENSG00000229273	RP11-104G3.2	novel pseudogene	processed_pseudogene	8354	131540	39809562	39810019	1	10592007	havana	1	942995	1	1242726437	1242726437
ENSG00000253729	2875.66	-0.188353	0.0851264	-2.21262	0.0269237	0.336001	269893	ENSG00000253729	PRKDC	protein kinase, DNA-activated, catalytic subunit [Source:HGNC Symbol;Acc:HGNC:9413]	protein_coding	8353	131560	47773108	47960183	-1	10205762	ensembl_havana	1	939484	7	1402310947	1433185025
ENSG00000272333	435.241	0.347624	0.156835	2.21649	0.0266581	0.336001	303025	ENSG00000272333	KMT2B	lysine methyltransferase 2B [Source:HGNC Symbol;Acc:HGNC:15840]	protein_coding	8353	131537	35718019	35738878	1	10179382	ensembl_havana	1	1071482	5	1402310947	1433185025
ENSG00000136436	4998.61	-0.153414	0.0694006	-2.21055	0.0270669	0.336158	297148	ENSG00000136436	CALCOCO2	calcium binding and coiled-coil domain 2 [Source:HGNC Symbol;Acc:HGNC:29912]	protein_coding	8353	131554	48830988	48866522	1	10148900	ensembl_havana	1	1049153	14	1209467861	1433185025
ENSG00000241935	140.816	-0.378175	0.171186	-2.20914	0.0271646	0.336895	287041	ENSG00000241935	HOGA1	4-hydroxy-2-oxoglutarate aldolase 1 [Source:HGNC Symbol;Acc:HGNC:25155]	protein_coding	8353	131544	97584323	97612802	1	10174135	ensembl_havana	1	1006599	8	1249482436	1433185025
ENSG00000257727	3002.76	-0.152052	0.0688244	-2.20927	0.0271557	0.336895	308808	ENSG00000257727	CNPY2	canopy FGF signaling regulator 2 [Source:HGNC Symbol;Acc:HGNC:13529]	protein_coding	8353	131546	56309842	56316336	-1	10154110	ensembl_havana	1	1094691	5	1305132571	1433185025
ENSG00000100796	1593.9	0.129423	0.0585944	2.20879	0.0271893	0.336963	299752	ENSG00000100796	SMEK1	protein phosphatase 4 regulatory subunit 3A [Source:HGNC Symbol;Acc:HGNC:20219]	protein_coding	8353	131547	91457611	91510554	-1	10205219	ensembl_havana	1	1058041	17	1209467861	1433185025
ENSG00000130176	155.841	-0.520275	0.235671	-2.20763	0.0272702	0.337534	268893	ENSG00000130176	CNN1	calponin 1 [Source:HGNC Symbol;Acc:HGNC:2155]	protein_coding	8353	131537	11538717	11550323	1	10154014	ensembl_havana	1	934710	7	1209467861	1433185025
ENSG00000139842	1757.36	0.11332	0.0513325	2.20757	0.0272739	0.337534	275713	ENSG00000139842	CUL4A	cullin 4A [Source:HGNC Symbol;Acc:HGNC:2554]	protein_coding	8353	131541	113208193	113267108	1	10156221	ensembl_havana	1	962667	14	1209467861	1433185025
ENSG00000106617	784.416	-0.207503	0.0940346	-2.20667	0.0273374	0.337843	279115	ENSG00000106617	PRKAG2	protein kinase AMP-activated non-catalytic subunit gamma 2 [Source:HGNC Symbol;Acc:HGNC:9386]	protein_coding	8353	131559	151556111	151877125	-1	10205686	ensembl_havana	1	975292	13	1209467861	1433185025
ENSG00000139620	1208.9	-0.143116	0.0648504	-2.20687	0.0273231	0.337843	312804	ENSG00000139620	KANSL2	KAT8 regulatory NSL complex subunit 2 [Source:HGNC Symbol;Acc:HGNC:26024]	protein_coding	8353	131546	48653401	48682238	-1	10177794	ensembl_havana	1	1110179	12	1209467861	1433185025
ENSG00000006016	100.494	-0.496658	0.22512	-2.20619	0.0273705	0.338013	281784	ENSG00000006016	CRLF1	cytokine receptor like factor 1 [Source:HGNC Symbol;Acc:HGNC:2364]	protein_coding	8353	131537	18572220	18607741	-1	10155331	ensembl_havana	1	985249	10	1209467861	1433185025
ENSG00000123989	1337.78	-0.228081	0.103488	-2.20393	0.0275294	0.339491	287032	ENSG00000123989	CHPF	chondroitin polymerizing factor [Source:HGNC Symbol;Acc:HGNC:24291]	protein_coding	8353	131545	219538947	219543787	-1	10152858	ensembl_havana	1	1006500	13	1209467861	1433185025
ENSG00000156222	31.7641	-0.869071	0.394371	-2.20369	0.0275463	0.339491	302931	ENSG00000156222	SLC28A1	solute carrier family 28 member 1 [Source:HGNC Symbol;Acc:HGNC:11001]	protein_coding	8353	131558	84884654	84945796	1	10220873	ensembl_havana	1	1071314	11	1209467861	1433185025
ENSG00000183248	196.813	-0.391739	0.177768	-2.20366	0.0275483	0.339491	282417	ENSG00000183248	PRR36	proline rich 36 [Source:HGNC Symbol;Acc:HGNC:26172]	protein_coding	8353	131537	7868719	7874379	-1	10206182	ensembl_havana	1	987763	11	1402310947	1433185025
ENSG00000213939	23.7385	0.316638	0.143735	2.20293	0.0275995	0.339883	272949	ENSG00000213939	RP11-314A20.1	ribosomal protein S12 (RPS12) pseudogene	processed_pseudogene	8354	131554	4704816	4705217	-1	10586537	havana	1	950465	4	1189123292	1297690717
ENSG00000064932	524.935	0.289978	0.131981	2.19712	0.0280118	0.340059	269228	ENSG00000064932	SBNO2	strawberry notch homolog 2 [Source:HGNC Symbol;Acc:HGNC:29158]	protein_coding	8353	131537	1107636	1174283	-1	10217496	ensembl_havana	1	936102	15	1209467861	1433185025
ENSG00000065060	865.374	0.156721	0.0713658	2.19602	0.0280903	0.340059	302160	ENSG00000065060	UHRF1BP1	UHRF1 binding protein 1 [Source:HGNC Symbol;Acc:HGNC:21216]	protein_coding	8353	131555	34792015	34883138	1	10234051	ensembl_havana	1	1067763	16	1209467861	1433185025
ENSG00000100360	251.638	-0.179279	0.0814234	-2.20182	0.0276784	0.340059	260532	ENSG00000100360	IFT27	intraflagellar transport 27 [Source:HGNC Symbol;Acc:HGNC:18626]	protein_coding	8353	131557	36758202	36776256	-1	10175505	ensembl_havana	1	902687	14	1209467861	1433185025
ENSG00000108384	853.86	-0.149781	0.0681726	-2.19709	0.0280143	0.340059	266587	ENSG00000108384	RAD51C	RAD51 paralog C [Source:HGNC Symbol;Acc:HGNC:9820]	protein_coding	8353	131554	58692573	58735611	1	10207981	ensembl_havana	1	925895	14	1209467861	1433185025
ENSG00000112851	2515.92	0.208315	0.0947503	2.19857	0.0279088	0.340059	275334	ENSG00000112851	ERBIN	erbb2 interacting protein [Source:HGNC Symbol;Acc:HGNC:15842]	protein_coding	8353	131542	65926475	66082549	1	10164236	ensembl_havana	1	967271	14	1209467861	1433185025
ENSG00000123610	925.192	0.456209	0.207317	2.20054	0.0277686	0.340059	264136	ENSG00000123610	TNFAIP6	TNF alpha induced protein 6 [Source:HGNC Symbol;Acc:HGNC:11898]	protein_coding	8353	131545	151357592	151380048	1	10229813	ensembl_havana	1	916301	4	1209467861	1402310947
ENSG00000124783	13419.5	-0.147157	0.0668555	-2.20112	0.0277276	0.340059	278472	ENSG00000124783	SSR1	signal sequence receptor subunit 1 [Source:HGNC Symbol;Acc:HGNC:11323]	protein_coding	8353	131555	7268306	7347446	-1	10224713	ensembl_havana	1	972769	13	1209467861	1530117052
ENSG00000130038	96.0782	0.345457	0.157184	2.19779	0.0279638	0.340059	279468	ENSG00000130038	EFCAB4B	calcium release activated channel regulator 2A [Source:HGNC Symbol;Acc:HGNC:28657]	protein_coding	8353	131546	3606633	3764819	-1	10155153	ensembl_havana	1	976086	9	1209467861	1433185025
ENSG00000131370	305.57	0.220668	0.100435	2.19711	0.0280126	0.340059	286047	ENSG00000131370	SH3BP5	SH3 domain binding protein 5 [Source:HGNC Symbol;Acc:HGNC:10827]	protein_coding	8353	131551	15254853	15341368	-1	10219224	ensembl_havana	1	1002991	15	1209467861	1433185025
ENSG00000144746	8880.09	-0.19084	0.08682	-2.19811	0.0279415	0.340059	292255	ENSG00000144746	ARL6IP5	ADP ribosylation factor like GTPase 6 interacting protein 5 [Source:HGNC Symbol;Acc:HGNC:16937]	protein_coding	8353	131551	69084944	69106066	1	10143576	ensembl_havana	1	1027942	6	1209467861	1339110421
ENSG00000154529	88.1255	0.371033	0.168928	2.19641	0.0280629	0.340059	281645	ENSG00000154529	CNTNAP3B	contactin associated protein like 3B [Source:HGNC Symbol;Acc:HGNC:32035]	protein_coding	8353	131540	41890314	42129510	-1	10154193	ensembl_havana	1	985031	14	1402310947	1433185025
ENSG00000154783	76.6078	0.417901	0.189873	2.20096	0.0277392	0.340059	269990	ENSG00000154783	FGD5	FYVE, RhoGEF and PH domain containing 5 [Source:HGNC Symbol;Acc:HGNC:19117]	protein_coding	8353	131551	14810853	14934565	1	10167102	ensembl_havana	1	939159	11	1209467861	1485345725
ENSG00000159307	65.6349	0.373486	0.169973	2.19733	0.027997	0.340059	283462	ENSG00000159307	SCUBE1	signal peptide, CUB domain and EGF like domain containing 1 [Source:HGNC Symbol;Acc:HGNC:13441]	protein_coding	8353	131557	43197283	43343388	-1	10217919	ensembl_havana	1	992171	18	1209467861	1433185025
ENSG00000169189	2455.53	-0.140984	0.0641158	-2.1989	0.0278852	0.340059	288253	ENSG00000169189	NSMCE1	NSE1 homolog, SMC5-SMC6 complex component [Source:HGNC Symbol;Acc:HGNC:29897]	protein_coding	8353	131549	27224991	27268794	-1	10196940	ensembl_havana	1	1012334	16	1209467861	1433185025
ENSG00000169738	185.816	-0.295371	0.134227	-2.20053	0.0277695	0.340059	306731	ENSG00000169738	DCXR	dicarbonyl and L-xylulose reductase [Source:HGNC Symbol;Acc:HGNC:18985]	protein_coding	8353	131554	82035136	82037732	-1	10157400	ensembl_havana	1	1086948	7	1209467861	1433185025
[truncated: 16,086 more rows]

## Sheet: de-d8pg.tsv
Id	baseMean	log2FoldChange	lfcSE	stat	pvalue	padj	gene_id	ensembl_id	short_id	description	biotype	analysis_id	seq_region_id	seq_region_start	seq_region_end	seq_region_strand	display_xref_id	source	is_current	canonical_transcript_id	version	created_date	modified_date
[truncated: 18,237 more rows]

[truncated: 26 more sheets: HI-18h_IFNa_vs_CTL-DET.csv, endoC-24h_IFNa_vs_CTL-DET.csv, endoC_siRNA_SRSF6KD_vs_CTL-DET., HI-18h_IFNa_vs_CTL-DEG.csv, endoC-24h_IFNa_vs_CTL-DEG.csv, endoC_siRNA_SRSF6KD_vs_CTL-DEG., endoc-hi-ifna-downdown.tsv, endoc-hi-ifna-upup.tsv, endoc-kd-ifna-downdown.tsv, endoc-kd-ifna-downup.tsv, endoc-kd-ifna-updown.tsv, endoc-kd-ifna-upup.tsv, genes-endoc-hi-ifna-downdown.ts, genes-endoc-hi-ifna-upup.tsv, genes-endoc-kd-ifna-downdown.ts, genes-endoc-kd-ifna-downup.tsv, genes-endoc-kd-ifna-updown.tsv, genes-endoc-kd-ifna-upup.tsv, T2D-D8PG-RedRibbon-downdown.tsv, T2D-D8PG-RedRibbon-downup.tsv …]
